# Supplementary material for: Cysteamine-supplemented diet for cashmere goats: A potential strategy to inhibit rumen biohydrogenation and enhance plasma antioxidant capacity
Source: Front Vet Sci. 2022 Oct 10;9:997091. doi: 10.3389/fvets.2022.997091 (PMC9590691; doi:10.3389/fvets.2022.997091)
Supplement: Supplementary file 2 [file Data_Sheet_2.xlsx]

## Sheet: Supplementary Table 1
Supplementary Table 1.Ingredient and nutrient levels of the diets fed to cashmere goats (dry matter basis)
Items	Content（%）
Ingredients
corn	22
Wheat bran	6
DDGS	10
Soybean meal	8
Sunflower head	9
Corn bran	20
corn germ meal	18
Bentonite	2
Premix	5
Nutrition levels
Metabolic energy (MJ/kg)	8.3
Crude protein (%)	14.1
Neutral Detergent Fiber (%)	30.6
Acid Detergent Fiber (%)	12.9
Calcium (%)	0.9
Total phosphorus (%)	0.4
Ash (%)	8.2
Note: Premix provides the following per kg of the diet: Fe: (as ferrous sulfate) 30 mg, Cu: (as copper sulfate) 10 mg, Zn: (as zinc sulfate) 50 mg, Mn: (as manganese sulfate) 60 mg, VA: 2 937 IU, VD: 343 IU, VE: 30 IU. Nutrition level refers to the content of nutrients in the diet, ME is a calculated value and others are measured values.

## Sheet: Supplementary Table 2
Supplementary Table 2. Summary table of tags (bacteria and fungi) distribution in the sample.
16S_tags_stat_summary
Sample_ID	clean_tags	valid_tags	valid_percent	valid minLength	valid meanLength	valid maxLength	OTU_counts	Total_OTUs
CON-1	71344	61953	0.8684	256	419.65	454	2281	8379
CON-2	73214	67283	0.919	257	420	440	2070	8379
CON-3	73584	65408	0.8889	228	418.49	457	2716	8379
CON-4	72778	62547	0.8594	258	419.32	440	2796	8379
CON-5	72994	63426	0.8689	258	418.64	452	2828	8379
CON-6	72503	65008	0.8966	255	418.47	451	2517	8379
LCS-1	74387	64396	0.8657	255	417.69	442	2382	8379
LCS-2	72751	64361	0.8847	256	418.41	454	2414	8379
LCS-3	72919	60868	0.8347	236	419.32	440	2508	8379
LCS-4	73834	65014	0.8805	258	419.23	453	2632	8379
LCS-5	72609	63486	0.8744	256	419.1	442	2857	8379
LCS-6	73759	66539	0.9021	258	417.2	441	1854	8379
HCS-1	75088	64617	0.8606	257	417.83	453	2680	8379
HCS-2	72622	64887	0.8935	258	419.92	440	2232	8379
HCS-3	75208	64321	0.8552	258	419.5	442	2454	8379
HCS-4	72626	63509	0.8745	253	418.79	441	2601	8379
HCS-5	71447	64449	0.9021	258	419.61	440	2015	8379
HCS-6	74624	66195	0.887	258	416.9	441	2139	8379
ITS_tags_stat_summary
Sample_ID	clean_tags	valid_tags	valid_percent	valid minLength	valid meanLength	valid maxLength	OTU_counts	Total_OTUs
CON-1	22895	22403	0.9785	174	277	358	247	606
CON-2	38253	37748	0.9868	182	245.96	342	187	606
CON-3	34528	33981	0.9842	174	267.67	364	173	606
CON-4	34285	33579	0.9794	183	296.39	342	116	606
CON-5	66391	65112	0.9807	188	317.49	362	99	606
CON-6	26576	26066	0.9808	169	299.46	344	147	606
LCS-1	68639	66944	0.9753	186	304.72	361	107	606
LCS-2	21565	21081	0.9776	174	299.85	341	101	606
LCS-3	23371	22782	0.9748	165	287.1	341	226	606
LCS-4	76053	74700	0.9822	206	304.14	343	77	606
LCS-5	69247	67829	0.9795	186	313.97	357	121	606
LCS-6	52890	51855	0.9804	185	301.42	357	124	606
HCS-1	68477	66958	0.9778	187	312.44	358	80	606
HCS-2	37214	36386	0.9778	183	289.7	365	195	606
HCS-3	27175	26606	0.9791	182	293.89	347	120	606
HCS-4	24882	24341	0.9783	208	301.33	358	123	606
HCS-5	46193	45074	0.9758	182	300.79	357	112	606
HCS-6	67969	62236	0.9157	206	307.36	361	102	606

## Sheet: Supplementary Table 3
Supplementary Table 3. Alpha diversity of the rumen microbiota in cashmere goats
Sequencing type	Alpha diversity indices	Treatment			SEM	p-value
		CON	LCS	HCS
16S rRNA Gene-Based Bacteria	Chao1	3196.10	3036.27	2954.08	88.874	0.319
	Good's Coverage	0.99	0.99	0.99	0.000	0.269
	Shannon	7.57	7.30	7.04	0.170	0.258
	Simpson	0.97	0.95	0.95	0.008	0.286
ITS rRNA Gene-Based Fungi	Chao1	185.21	143.05	134.47	14.492	0.190
	Good's Coverage	0.99	0.99	0.99	0.000	0.136
	Shannon	3.41	2.35	2.48	0.214	0.075
	Simpson	0.77	0.59	0.62	0.041	0.088

## Sheet: Supplementary Table 4
Supplementary Table 4. The relative abundances of all classified bacterial and fungal sequences
Sequencing type	Taxonomic	Name	p-value	CON.1	CON.2	CON.3	CON.4	CON.5	CON.6	LCS.1	LCS.2	LCS.3	LCS.4	LCS.5	LCS.6	HCS.1	HCS.2	HCS.3	HCS.4	HCS.5	HCS.6
16S	Phylum	Bacteroidetes	0.55722	0.900312	0.930666	0.80961	0.884215	0.796471	0.809162	0.772998	0.770979	0.889597	0.871751	0.860646	0.743804	0.740672	0.881301	0.900421	0.837503	0.915189	0.711459
16S	Phylum	Firmicutes	0.580503	0.0626604	0.0372754	0.124404	0.0945849	0.126478	0.137798	0.167805	0.13345	0.0880923	0.081644	0.0885392	0.196231	0.123559	0.0795691	0.072076	0.117779	0.0558271	0.220183
16S	Phylum	Proteobacteria	0.547529	0.019079	0.0114293	0.0330693	0.00581962	0.0337559	0.0290733	0.0310423	0.0479017	0.00936453	0.0287323	0.0233437	0.0275478	0.0385193	0.0194184	0.00662303	0.0210364	0.0166954	0.0223733
16S	Phylum	Fusobacteria	0.587333	0.00301842	0.00231856	0.00472419	0.000959279	0.00318481	0.00599926	0.00369588	0.00958655	0.000887166	0.00398376	0.00390637	0.00336645	0.0695328	0.00360627	0.000963915	0.00256657	0.00195503	0.00173729
16S	Phylum	Fibrobacteres	0.323468	0.00334124	0.0083825	0.00720095	0.00634723	0.0106581	0.00459943	0.00309025	0.00697627	0.00384438	0.00398376	0.00845856	0.00174334	0.00454989	0.00414567	0.00918829	0.00814058	0.00228087	0.0172067
16S	Phylum	Tenericutes	0.399266	0.00293771	0.00432502	0.0063295	0.0037252	0.0185886	0.00333805	0.00917759	0.0118705	0.000903595	0.000676777	0.00168541	0.0211906	0.00355943	0.00331345	0.000528599	0.00203121	0.00197055	0.0065866
16S	Phylum	Spirochaetes	0.884434	0.004342	0.00133763	0.0071398	0.00196652	0.00602277	0.00372262	0.00517113	0.00758223	0.00280936	0.00295321	0.00836405	0.00178842	0.003838	0.00317475	0.0041666	0.00549528	0.00207916	0.0163759
16S	Phylum	Actinobacteria	0.0579628	0.00125902	0.00136736	0.00155944	0.000511615	0.00132438	0.00278427	0.00299708	0.00379112	0.00172504	0.0035377	0.00160665	0.00264507	0.00956405	0.00172608	0.000792898	0.00135414	0.00150507	0.00255306
16S	Phylum	Epsilonbacteraeota	0.834196	0.00143657	0.000847168	0.0021557	0.000367723	0.00137168	0.00130753	0.00159948	0.00313855	0.000591444	0.000661396	0.0010396	0.00106704	0.00393085	0.00117127	0.000404223	0.00100773	0.000853388	0.000755344
16S	Phylum	Other	0.504488	0.000710216	0.00118901	0.00137598	0.000943291	0.000677955	0.000938346	0.000310578	0.00172465	0.000706447	0.000984403	0.000409539	0.000225432	0.00151663	0.00174149	0.00264299	0.00107071	0.000186194	0.000226603
16S	Phylum	Kiritimatiellaeota	0.777663	0.000193695	0.000208076	0.00140656	0.000127904	0.000441459	0.000199975	0.000201876	0.001041	0.000131432	0.000261482	0.000693066	3.00576e-05	4.64274e-05	0.000138703	0.000139923	0.000771544	0.00110165	0.000105748
16S	Phylum	Elusimicrobia	0.531752	4.84238e-05	0.000356702	0.000137598	6.39519e-05	0.000252262	1.53827e-05	0.000450339	9.32242e-05	9.8574e-05	1.53813e-05	0	1.50288e-05	9.28548e-05	3.08228e-05	0.00133704	0.000740053	4.65484e-05	4.53206e-05
16S	Phylum	Patescibacteria	0.219892	3.22825e-05	7.4313e-05	0.000321062	0.000191856	0.000157664	3.07654e-05	6.21157e-05	0.000248598	0.000920024	0.000107669	0.000614309	6.01151e-05	6.19032e-05	0	0.000497505	4.72374e-05	6.20646e-05	6.04275e-05
16S	Phylum	Cyanobacteria	0.959891	0.000112989	2.97252e-05	9.17319e-05	7.99399e-05	0.00022073	0.000538395	0.00043481	0.00059042	1.6429e-05	0.000246101	7.87575e-05	1.50288e-05	3.09516e-05	0.000200348	3.1094e-05	0.000110221	0.000155161	0.000181283
16S	Phylum	Acidobacteria	0.399266	0.00012913	8.91756e-05	0.00033635	4.79639e-05	0.000157664	6.15309e-05	0.00013976	0.000326285	4.9287e-05	0.000384533	0.000110261	0.00012023	0.000278564	0.000184937	4.66411e-05	6.29832e-05	0	6.04275e-05
16S	Phylum	Gemmatimonadetes	0.0763931	0.00012913	2.97252e-05	4.58659e-05	0	1.57664e-05	0.00016921	0.000543512	0.00029521	8.2145e-05	4.61439e-05	9.4509e-05	6.01151e-05	0.000108331	1.54114e-05	0	0	0	6.04275e-05
16S	Phylum	Deferribacteres	0.519106	0.000242119	1.48626e-05	0	4.79639e-05	0	0.000215358	1.55289e-05	0.000341822	9.8574e-05	1.53813e-05	9.4509e-05	6.01151e-05	6.19032e-05	0.000246583	1.5547e-05	6.29832e-05	9.30969e-05	1.51069e-05
16S	Phylum	Lentisphaerae	0.249211	1.61413e-05	5.94504e-05	4.58659e-05	0	7.8832e-05	0	0	0	1.6429e-05	1.53813e-05	0	0	1.54758e-05	1.54114e-05	0.000124376	0.000141712	0	0
16S	Phylum	Planctomycetes	0.363706	0	0	4.58659e-05	0	0.000110365	0	0	0	0	0	0.000283527	0	0	0	0	0	0	0
16S	Phylum	Verrucomicrobia	0.112406	0	0	0	0	3.15328e-05	0	0.000124231	4.66121e-05	0	0	3.1503e-05	0	0	0	0	0	0	0
16S	Phylum	Armatimonadetes	0.586071	0	0	0	0	0	4.61482e-05	9.31735e-05	0	0	0	0	0	0	0	0	0	0	0
16S	Phylum	Nitrospirae	0.0345016	0	0	0	0	0	0	4.65867e-05	1.55374e-05	6.5716e-05	0	0	0	0	0	0	0	0	0
16S	Phylum	Latescibacteria	0.367879	0	0	0	0	0	0	0	0	0	0	0	0	0	0	0	7.8729e-05	0	0
16S	Phylum	Dependentiae	0.367879	0	0	0	0	0	0	0	0	0	0	0	0	6.19032e-05	0	0	0	0	0
16S	Phylum	Synergistetes	0.586071	0	0	0	0	0	0	0	0	0	0	0	3.00576e-05	0	0	0	0	0	1.51069e-05
16S	Class	Bacteroidia	0.522504	0.900312	0.930503	0.80961	0.884215	0.796471	0.809162	0.772796	0.770979	0.889597	0.871735	0.860646	0.743804	0.740579	0.881301	0.900204	0.837488	0.915189	0.711413
16S	Class	Clostridia	0.567082	0.0537181	0.0317019	0.106562	0.085136	0.101346	0.10328	0.142323	0.104302	0.0803542	0.066801	0.0751819	0.184839	0.086649	0.05263	0.0611931	0.0958289	0.0395662	0.208883
16S	Class	Gammaproteobacteria	0.484254	0.0163672	0.00948234	0.0244924	0.00450861	0.0263299	0.023874	0.0229828	0.0372275	0.00727804	0.0230104	0.0169801	0.0169825	0.0340313	0.0162282	0.00558138	0.0144861	0.0132198	0.0135509
16S	Class	Erysipelotrichia	0.423311	0.00303456	0.00185782	0.00743028	0.00767423	0.0174534	0.0245354	0.0123144	0.0112646	0.00435368	0.00502969	0.00233122	0.00220923	0.0133401	0.0196187	0.00726046	0.016045	0.0103803	0.00229625
16S	Class	Fusobacteriia	0.587333	0.00301842	0.00231856	0.00472419	0.000959279	0.00318481	0.00599926	0.00369588	0.00958655	0.000887166	0.00398376	0.00390637	0.00336645	0.0695328	0.00360627	0.000963915	0.00256657	0.00195503	0.00173729
16S	Class	Bacilli	0.346983	0.00519749	0.00349271	0.00897444	0.00135898	0.00416233	0.00932193	0.00748494	0.0133932	0.00302293	0.00944412	0.00696216	0.00745427	0.0187412	0.00654985	0.00298503	0.00514888	0.0054772	0.00530252
16S	Class	Fibrobacteria	0.323468	0.00334124	0.0083825	0.00720095	0.00634723	0.0106581	0.00459943	0.00309025	0.00697627	0.00384438	0.00398376	0.00845856	0.00174334	0.00454989	0.00414567	0.00918829	0.00814058	0.00228087	0.0172067
16S	Class	Mollicutes	0.399266	0.00293771	0.00432502	0.0063295	0.0037252	0.0185886	0.00333805	0.00917759	0.0118705	0.000903595	0.000676777	0.00168541	0.0211906	0.00355943	0.00331345	0.000528599	0.00203121	0.00197055	0.0065866
16S	Class	Spirochaetia	0.884434	0.004342	0.00133763	0.00707864	0.00196652	0.00602277	0.00372262	0.00517113	0.00758223	0.00280936	0.00295321	0.00836405	0.00178842	0.003838	0.00317475	0.0041666	0.00549528	0.00207916	0.0163759
16S	Class	Alphaproteobacteria	0.277842	0.000936194	0.000936344	0.00643652	0.000559579	0.00327941	0.00313808	0.00400646	0.00450583	0.000837879	0.0040299	0.00480421	0.00583117	0.00227494	0.00126374	0.000497505	0.00549528	0.00221881	0.00209986
16S	Class	Deltaproteobacteria	0.644941	0.00177554	0.00101066	0.00214041	0.000751435	0.00414656	0.00206128	0.00405305	0.00595081	0.0012486	0.00169194	0.0015594	0.00473407	0.00221304	0.00192643	0.000544146	0.00105497	0.00125681	0.00672256
16S	Class	Negativicutes	0.459426	0.000629509	0.000222939	0.00143713	0.000415687	0.00348438	0.000661457	0.00568358	0.0044903	0.000361438	0.00035377	0.00406389	0.00172831	0.00482845	0.00077057	0.000637428	0.000755798	0.00040342	0.00370119
16S	Class	Actinobacteria	0.202606	0.00108146	0.000951206	0.000886742	0.000335748	0.000898685	0.00172286	0.00164606	0.00267243	0.00151147	0.002138	0.000976593	0.000901727	0.00719625	0.00104798	0.000637428	0.000818782	0.00122578	0.0004381
16S	Class	Campylobacteria	0.834196	0.00143657	0.000847168	0.0021557	0.000367723	0.00137168	0.00130753	0.00159948	0.00313855	0.000591444	0.000661396	0.0010396	0.00106704	0.00393085	0.00117127	0.000404223	0.00100773	0.000853388	0.000755344
16S	Class	Other	0.611875	0.000710216	0.00118901	0.00137598	0.000943291	0.000677955	0.000938346	0.000310578	0.00194217	0.000739305	0.000984403	0.000409539	0.000225432	0.00151663	0.00174149	0.00264299	0.00107071	0.000186194	0.000226603
16S	Class	Coriobacteriia	0.182363	0.00012913	0.000371565	0.000642123	0.000175868	0.000378394	0.000646074	0.00108702	0.00082348	0.000213577	0.000722921	0.000598557	0.00168322	0.00210471	0.000647279	0.000139923	0.000535357	0.000263774	0.00209986
16S	Class	Kiritimatiellae	0.777663	0.000193695	0.000208076	0.00140656	0.000127904	0.000441459	0.000199975	0.000201876	0.001041	0.000131432	0.000261482	0.000693066	3.00576e-05	4.64274e-05	0.000138703	0.000139923	0.000771544	0.00110165	0.000105748
16S	Class	Endomicrobia	0.323468	4.84238e-05	0.000356702	0.000137598	6.39519e-05	0.000236496	1.53827e-05	0.000248463	4.66121e-05	9.8574e-05	1.53813e-05	0	1.50288e-05	9.28548e-05	3.08228e-05	0.00133704	0.000740053	4.65484e-05	4.53206e-05
16S	Class	Gracilibacteria	0.184509	3.22825e-05	7.4313e-05	0.000321062	0.000191856	0.000157664	3.07654e-05	6.21157e-05	0.000170911	0.000920024	0.000107669	0.000614309	6.01151e-05	6.19032e-05	0	0.000497505	4.72374e-05	3.10323e-05	6.04275e-05
16S	Class	Oxyphotobacteria	0.959891	0.000112989	2.97252e-05	6.11546e-05	7.99399e-05	0.00022073	0.000538395	0.00043481	0.00059042	1.6429e-05	0.000246101	7.87575e-05	1.50288e-05	3.09516e-05	0.000200348	3.1094e-05	0.000110221	0.000155161	0.000181283
16S	Class	Acidobacteriia	0.547529	0.00012913	5.94504e-05	0.00033635	4.79639e-05	9.45984e-05	3.07654e-05	0.00013976	0.000326285	1.6429e-05	0.000199957	6.3006e-05	0.00012023	0.000278564	0.000123291	4.66411e-05	6.29832e-05	0	6.04275e-05
16S	Class	Deferribacteres	0.519106	0.000242119	1.48626e-05	0	4.79639e-05	0	0.000215358	1.55289e-05	0.000341822	9.8574e-05	1.53813e-05	9.4509e-05	6.01151e-05	6.19032e-05	0.000246583	1.5547e-05	6.29832e-05	9.30969e-05	1.51069e-05
16S	Class	Acidimicrobiia	0.325	4.84238e-05	1.48626e-05	3.05773e-05	0	4.72992e-05	0.000246124	0.000124231	0.000217523	0	0.000399914	3.1503e-05	0	0.000123806	1.54114e-05	0	0	0	1.51069e-05
16S	Class	Gemmatimonadetes	0.54067	0.00012913	0	4.58659e-05	0	0	0.00016921	0.000357165	0.000201986	8.2145e-05	0	0	0	7.7379e-05	0	0	0	0	6.04275e-05
16S	Class	Thermoleophilia	0.410648	0	2.97252e-05	0	0	0	0.00016921	0.00013976	7.76868e-05	0	0.000276863	0	6.01151e-05	9.28548e-05	1.54114e-05	1.5547e-05	0	1.55161e-05	0
16S	Class	Ignavibacteria	0.254264	0	0.000104038	0	0	0	0	0.000201876	0	0	1.53813e-05	0	0	4.64274e-05	0	0.000217658	1.57458e-05	0	4.53206e-05
16S	Class	Lentisphaeria	0.249211	1.61413e-05	5.94504e-05	4.58659e-05	0	7.8832e-05	0	0	0	1.6429e-05	1.53813e-05	0	0	1.54758e-05	1.54114e-05	0.000124376	0.000141712	0	0
16S	Class	Pla4_lineage	0.363706	0	0	4.58659e-05	0	0.000110365	0	0	0	0	0	0.000283527	0	0	0	0	0	0	0
16S	Class	Longimicrobia	0.00854298	0	0	0	0	0	0	7.76446e-05	9.32242e-05	0	0	9.4509e-05	6.01151e-05	0	0	0	0	0	0
16S	Class	Rs-M47	0.283428	0	0	0	0	1.57664e-05	0	0.000201876	4.66121e-05	0	0	0	0	0	0	0	0	0	0
16S	Class	Verrucomicrobiae	0.112406	0	0	0	0	3.15328e-05	0	0.000124231	4.66121e-05	0	0	3.1503e-05	0	0	0	0	0	0	0
16S	Class	Holophagae	0.586071	0	0	0	0	0	0	0	0	0	0.00012305	0	0	0	6.16456e-05	0	0	0	0
16S	Class	Fimbriimonadia	0.586071	0	0	0	0	0	4.61482e-05	9.31735e-05	0	0	0	0	0	0	0	0	0	0	0
16S	Class	S0134_terrestrial_group	0.89369	0	2.97252e-05	0	0	1.57664e-05	0	0	0	0	4.61439e-05	0	0	3.09516e-05	1.54114e-05	0	0	0	0
16S	Class	Nitrospira	0.0345016	0	0	0	0	0	0	4.65867e-05	1.55374e-05	6.5716e-05	0	0	0	0	0	0	0	0	0
16S	Class	Limnochordia	0.283428	8.07063e-05	0	0	0	3.15328e-05	0	0	0	0	1.53813e-05	0	0	0	0	0	0	0	0
16S	Class	BD2-11_terrestrial_group	0.367879	0	0	0	0	0	0	0.000108702	0	0	0	0	0	0	0	0	0	0	0
16S	Class	Rhodothermia	0.586071	0	5.94504e-05	0	0	0	0	0	0	0	0	0	0	4.64274e-05	0	0	0	0	0
16S	Class	Subgroup_22	0.586071	0	2.97252e-05	0	0	0	0	0	0	0	6.15252e-05	0	0	0	0	0	0	0	0
16S	Class	uncultured_soil_bacterium	0.367879	0	0	0	0	0	0	0	0	0	0	0	0	0	0	0	7.8729e-05	0	0
16S	Class	Parcubacteria	0.367879	0	0	0	0	0	0	0	7.76868e-05	0	0	0	0	0	0	0	0	0	0
16S	Class	Subgroup_5	0.120314	0	0	0	0	3.15328e-05	3.07654e-05	0	0	0	0	0	0	0	0	0	0	0	0
16S	Class	Babeliae	0.367879	0	0	0	0	0	0	0	0	0	0	0	0	6.19032e-05	0	0	0	0	0
16S	Class	MVP-15	0.367879	0	0	6.11546e-05	0	0	0	0	0	0	0	0	0	0	0	0	0	0	0
16S	Class	Thermoanaerobaculia	0.367879	0	0	0	0	0	0	0	0	0	0	4.72545e-05	0	0	0	0	0	0	0
16S	Class	0319-7L14	0.367879	0	0	0	0	0	0	0	0	0	0	0	0	4.64274e-05	0	0	0	0	0
16S	Class	Synergistia	0.586071	0	0	0	0	0	0	0	0	0	0	0	3.00576e-05	0	0	0	0	0	1.51069e-05
16S	Class	Blastocatellia_(Subgroup_4)	0.367879	0	0	0	0	3.15328e-05	0	0	0	0	0	0	0	0	0	0	0	0	0
16S	Class	Saccharimonadia	0.367879	0	0	0	0	0	0	0	0	0	0	0	0	0	0	0	0	3.10323e-05	0
16S	Class	Melainabacteria	0.367879	0	0	3.05773e-05	0	0	0	0	0	0	0	0	0	0	0	0	0	0	0
16S	Order	Bacteroidales	0.522504	0.899763	0.930071	0.808938	0.883624	0.79592	0.808008	0.771787	0.768913	0.889285	0.870736	0.859182	0.743474	0.740068	0.880469	0.899489	0.836826	0.914723	0.7109
16S	Order	Clostridiales	0.567082	0.0537181	0.0317019	0.106562	0.085136	0.101346	0.10328	0.142323	0.104302	0.0803542	0.066801	0.0751819	0.184839	0.086649	0.05263	0.0611931	0.0958289	0.0395662	0.208883
16S	Order	Enterobacteriales	0.157559	0.0143657	0.0075502	0.0185146	0.00329352	0.011746	0.0200591	0.0179825	0.0306086	0.00320365	0.0182576	0.0134833	0.0128195	0.00942476	0.0129302	0.0031405	0.00924278	0.00794427	0.00598232
16S	Order	Erysipelotrichales	0.423311	0.00303456	0.00185782	0.00743028	0.00767423	0.0174534	0.0245354	0.0123144	0.0112646	0.00435368	0.00502969	0.00233122	0.00220923	0.0133401	0.0196187	0.00726046	0.016045	0.0103803	0.00229625
16S	Order	Fusobacteriales	0.587333	0.00301842	0.00231856	0.00472419	0.000959279	0.00318481	0.00599926	0.00369588	0.00958655	0.000887166	0.00398376	0.00390637	0.00336645	0.0695328	0.00360627	0.000963915	0.00256657	0.00195503	0.00173729
16S	Order	Lactobacillales	0.443585	0.00513292	0.0034184	0.00863809	0.00135898	0.00409927	0.00924502	0.00732965	0.0133777	0.00259578	0.00889039	0.00645812	0.00698838	0.0182305	0.00608751	0.00267409	0.00470799	0.00521342	0.00513634
16S	Order	Fibrobacterales	0.323468	0.00334124	0.0083825	0.00720095	0.00634723	0.0106581	0.00459943	0.00309025	0.00697627	0.00384438	0.00398376	0.00845856	0.00174334	0.00454989	0.00414567	0.00918829	0.00814058	0.00228087	0.0172067
16S	Order	Spirochaetales	0.884434	0.004342	0.00133763	0.00707864	0.00196652	0.00602277	0.00372262	0.00517113	0.00758223	0.00280936	0.00295321	0.00836405	0.00178842	0.003838	0.00317475	0.0041666	0.00549528	0.00207916	0.0163759
16S	Order	Betaproteobacteriales	0.459426	0.00100076	0.00101066	0.00178877	0.000527603	0.0099486	0.00166133	0.00240698	0.00301425	0.00230006	0.00158427	0.0015279	0.00223929	0.01854	0.00157196	0.000699616	0.000960494	0.00141197	0.00407886
16S	Order	Other	0.84896	0.000742498	0.00347785	0.00137598	0.000943291	0.0163971	0.00158442	0.0046742	0.00348037	0.00082145	0.00106131	0.000441042	0.000991899	0.00218209	0.00231171	0.00267409	0.00111795	0.000186194	0.00432057
16S	Order	Anaeroplasmatales	0.22908	0.00206608	0.00136736	0.00425024	0.00230227	0.00127708	0.00118447	0.00116467	0.00902721	0.000460012	0.000138432	0.000472545	0.0176137	0.00160948	0.00106339	0.000186564	0.000834527	0.00155161	0.00111791
16S	Order	Selenomonadales	0.459426	0.000629509	0.000222939	0.00143713	0.000415687	0.00348438	0.000661457	0.00568358	0.0044903	0.000361438	0.00035377	0.00406389	0.00172831	0.00482845	0.00077057	0.000637428	0.000755798	0.00040342	0.00370119
16S	Order	Desulfovibrionales	0.675831	0.00146886	0.000951206	0.0018805	0.000543591	0.00327941	0.00179978	0.00326107	0.00501857	0.000361438	0.00127665	0.00116561	0.00220923	0.00109878	0.00171067	0.000373129	0.000818782	0.00108613	0.00596722
16S	Order	Aeromonadales	0.97688	0.000597227	0.000624229	0.00318004	0.000399699	0.00368934	0.0011537	0.00141313	0.00208201	0.000952882	0.00198419	0.000897836	0.000916756	0.000355943	0.000385285	0.00119712	0.00352706	0.00262223	0.00252285
16S	Order	Campylobacterales	0.834196	0.00143657	0.000847168	0.0021557	0.000367723	0.00137168	0.00130753	0.00159948	0.00313855	0.000591444	0.000661396	0.0010396	0.00106704	0.00393085	0.00117127	0.000404223	0.00100773	0.000853388	0.000755344
16S	Order	Rhodospirillales	0.894839	0.000242119	0.000237802	0.00477006	4.79639e-05	0.000457226	0.00050763	0.000698801	0.000497196	0.00016429	0.00144584	0.00349683	1.50288e-05	0.00066546	0.00010788	6.21881e-05	0.00399943	0.000356871	0.000302138
16S	Order	Rickettsiales	0.691826	0.000355108	0.000267527	0.000366928	0.000255808	0.0022546	0.0013383	0.00141313	0.00144497	0.000197148	0.000338389	0.000803327	0.00491441	0.000835693	0.000477754	0.000202111	0.000913256	0.000543065	0.00072513
16S	Order	Coriobacteriales	0.182363	0.00012913	0.000371565	0.000642123	0.000175868	0.000378394	0.000646074	0.00108702	0.00082348	0.000213577	0.000722921	0.000598557	0.00168322	0.00210471	0.000647279	0.000139923	0.000535357	0.000263774	0.00209986
16S	Order	Flavobacteriales	0.85394	0.000484238	0.000312115	0.000657412	0.00031976	0.000551824	0.000753753	0.000559041	0.000310747	0.000262864	0.000722921	0.00137038	0.000300576	0.000402371	0.000508576	0.000528599	0.000503866	0.000372387	0.000377672
16S	Order	Mollicutes_RF39	0.277842	0.000694075	0.000208076	0.00107021	0.000383711	0.00061489	0.0011537	0.00071433	0.000481658	0.000295722	0.000169194	0.000378036	0.000526007	0.000355943	0.000570222	0.000186564	0.000409391	0.000139645	0.000770451
16S	Order	Pasteurellales	0.675831	8.07063e-05	0.000178351	0.000259907	7.99399e-05	0.000268029	0.000199975	0.000248463	0.000605957	0.000213577	0.000107669	0.000220521	0.000180345	0.00484393	0.00021576	0.000139923	0.000204695	4.65484e-05	0.000211496
16S	Order	Mycoplasmatales	0.112896	1.61413e-05	0.000252664	0.000137598	1.5988e-05	0.000126131	6.15309e-05	0.00298155	0.000341822	4.9287e-05	0.000184576	0.000488297	0.00214912	0.000355943	0.00010788	3.1094e-05	1.57458e-05	0.000248258	0.000589168
16S	Order	WCHB1-41	0.777663	0.000193695	0.000208076	0.00140656	0.000127904	0.000441459	0.000199975	0.000201876	0.001041	0.000131432	0.000261482	0.000693066	3.00576e-05	4.64274e-05	0.000138703	0.000139923	0.000771544	0.00110165	0.000105748
16S	Order	Bifidobacteriales	0.470299	0.000468097	0.000475603	0.000275196	4.79639e-05	0.000346861	0.000630692	0.000527983	0.0011653	0.00016429	0.000384533	0.00031503	0.000345662	0.000340468	0.000339051	0.000139923	0.000377899	0.000387904	7.55344e-05
16S	Order	Actinomycetales	0.750628	8.07063e-05	4.45878e-05	1.52886e-05	1.5988e-05	9.45984e-05	3.07654e-05	0.000170818	0	9.8574e-05	0	1.57515e-05	0.000105201	0.00584985	3.08228e-05	4.66411e-05	1.57458e-05	0.000139645	3.02138e-05
16S	Order	Izimaplasmatales	0.691826	0.000112989	0.000133763	0.000871453	0.000527603	0.000741021	0.000292272	0.000201876	0.000559345	4.9287e-05	0.000169194	0.000330782	0.000135259	0.000634508	0.00077057	0.000124376	0.000645578	3.10323e-05	4.53206e-05
16S	Order	Corynebacteriales	0.134546	0.000193695	0.000178351	0.00022933	0.00023982	0.000252262	0.00050763	0.000326107	0.000481658	0.00103503	0.000369151	0.000393788	0.000255489	0.000495226	0.000385285	0.000357582	0.000236187	0.000186194	0.000135962
16S	Order	Bradymonadales	0.0387176	6.45651e-05	0	1.52886e-05	7.99399e-05	0.000425693	4.61482e-05	0.000108702	0.00052827	0.000624302	0.000138432	0.000141764	0.00184854	0.000170234	0.000138703	0.000124376	0.000141712	4.65484e-05	0.000710023
16S	Order	Rhizobiales	0.547529	0.000193695	5.94504e-05	0.000687989	9.59279e-05	0.000126131	0.000461482	0.000729859	0.000574882	0.000197148	0.000138432	0.00020477	0.000180345	0.000340468	0.000123291	0.000171017	0.000393645	0.000139645	0.000317245
16S	Order	Bacillales	0.0408099	6.45651e-05	7.4313e-05	0.00033635	0	6.30656e-05	7.69136e-05	0.000108702	1.55374e-05	0.000427154	0.000553727	0.000504048	0.000465892	0.000510702	0.000462342	0.00031094	0.000440882	0.000263774	0.000166176
16S	Order	Pseudomonadales	0.0193054	6.45651e-05	0.000104038	0.000198752	9.59279e-05	0.000126131	0.000138444	0.000357165	0.000248598	0.000180719	0.000169194	0.000330782	0.000270518	0.000386895	0.000292817	0.000217658	0.000173204	0.000108613	0.000407886
16S	Order	Micrococcales	0.699965	0.000242119	0.000193214	9.17319e-05	3.1976e-05	0.000204963	0.000292272	0.000170818	0.000248598	3.2858e-05	0.000522964	0.000189018	7.51439e-05	0.000371419	0.000261994	9.32821e-05	0.000110221	0.000294807	0.000181283
16S	Order	Endomicrobiales	0.323468	4.84238e-05	0.000356702	0.000137598	6.39519e-05	0.000236496	1.53827e-05	0.000248463	4.66121e-05	9.8574e-05	1.53813e-05	0	1.50288e-05	9.28548e-05	3.08228e-05	0.00133704	0.000740053	4.65484e-05	4.53206e-05
16S	Order	Desulfuromonadales	0.182363	8.07063e-05	5.94504e-05	6.11546e-05	0.000127904	0.000409927	7.69136e-05	0.000590099	0.000279672	0.00016429	4.61439e-05	0.00020477	0.000510979	0.000464274	4.62342e-05	4.66411e-05	9.44748e-05	0.000108613	4.53206e-05
16S	Order	Vibrionales	0.0406753	1.61413e-05	0	1.52886e-05	0	1.57664e-05	0.000184593	1.55289e-05	0.000124299	0.000246435	0.000292245	0.000346533	0.000180345	0.000108331	0.000339051	0.00015547	0.000125966	0.00088442	0.000105748
16S	Order	Chloroplast	0.959891	0.000112989	2.97252e-05	6.11546e-05	7.99399e-05	0.00022073	0.000538395	0.00043481	0.00059042	1.6429e-05	0.000246101	7.87575e-05	1.50288e-05	3.09516e-05	0.000200348	3.1094e-05	0.000110221	0.000155161	0.000181283
16S	Order	Paracaedibacterales	0.727909	3.22825e-05	8.91756e-05	7.64432e-05	6.39519e-05	0.000204963	0.00016921	0.000357165	0.000776868	1.6429e-05	0	0.000157515	0.000285547	4.64274e-05	9.24684e-05	0	7.8729e-05	0.000139645	0.00048342
16S	Order	Absconditabacteriales_(SR1)	0.633519	0	7.4313e-05	0.000321062	0.000191856	0.000126131	3.07654e-05	1.55289e-05	1.55374e-05	0.000854308	0.000107669	0.000598557	0	6.19032e-05	0	0.000497505	3.14916e-05	0	3.02138e-05
16S	Order	Sphingomonadales	0.528651	9.68476e-05	1.48626e-05	0.000107021	3.1976e-05	6.30656e-05	0.000476864	0.000388223	0.000201986	0.000180719	0.00023072	0	0.000165317	3.09516e-05	0.000200348	1.5547e-05	3.14916e-05	0.00040342	0.000120855
16S	Order	Sphingobacteriales	0.773553	0	7.4313e-05	1.52886e-05	0.000255808	0	0.000323037	1.55289e-05	0.00110315	1.6429e-05	7.69065e-05	0	0	0	0.000169525	0.00015547	6.29832e-05	3.10323e-05	0.000135962
16S	Order	Xanthomonadales	0.0316698	0.000177554	0	0.000137598	6.39519e-05	0.00022073	6.15309e-05	0.000201876	0.000139836	9.8574e-05	0.000307626	0.000126012	0.000210403	9.28548e-05	4.62342e-05	0	1.57458e-05	9.30969e-05	0.000120855
16S	Order	Deferribacterales	0.519106	0.000242119	1.48626e-05	0	4.79639e-05	0	0.000215358	1.55289e-05	0.000341822	9.8574e-05	1.53813e-05	9.4509e-05	6.01151e-05	6.19032e-05	0.000246583	1.5547e-05	6.29832e-05	9.30969e-05	1.51069e-05
16S	Order	Frankiales	0.309824	0	2.97252e-05	0.000122309	0	0	0	0	0.000357359	8.2145e-05	0.000784446	0	4.50863e-05	6.19032e-05	3.08228e-05	0	0	7.75807e-05	1.51069e-05
16S	Order	SAR11_clade	0.71172	0	7.4313e-05	3.05773e-05	1.5988e-05	0	0	0	0	1.6429e-05	0.00138432	1.57515e-05	0	0	1.54114e-05	0	0	3.10323e-05	0
16S	Order	Oceanospirillales	0.497266	4.84238e-05	0	0.000275196	4.79639e-05	0.00017343	0.000261506	0.000170818	6.21494e-05	0	7.69065e-05	0	7.51439e-05	6.19032e-05	0.000138703	0	9.44748e-05	0	1.51069e-05
16S	Order	Rhodobacterales	0.515405	1.61413e-05	1.48626e-05	0.000214041	1.5988e-05	1.57664e-05	0	0.000201876	0.000497196	0	0.000153813	0	7.51439e-05	0	6.16456e-05	0	1.57458e-05	7.75807e-05	1.51069e-05
16S	Order	Caulobacterales	0.228805	0	0	0.000152886	1.5988e-05	7.8832e-05	1.53827e-05	0	0	6.5716e-05	0.000138432	0	4.50863e-05	1.54758e-05	0.00010788	4.66411e-05	6.29832e-05	0.000512033	9.06413e-05
16S	Order	NED5E9	0.0886867	1.61413e-05	7.4313e-05	0	0.000495627	0.000110365	0	0	0	0	0	0	0	0	0.000369874	0	0.000125966	0	0
16S	Order	Gemmatimonadales	0.54067	0.00012913	0	4.58659e-05	0	0	0.00016921	0.000357165	0.000201986	8.2145e-05	0	0	0	7.7379e-05	0	0	0	0	6.04275e-05
16S	Order	Streptomycetales	0.842892	0	0	0.000122309	0	0	0.00016921	0.000450339	0.000248598	0	0	0	1.50288e-05	4.64274e-05	0	0	1.57458e-05	3.10323e-05	0
16S	Order	Cytophagales	0.0647559	3.22825e-05	0	0	1.5988e-05	0	4.61482e-05	0.00013976	0.000357359	3.2858e-05	0.00012305	9.4509e-05	0	0	7.7057e-05	0	3.14916e-05	6.20646e-05	0
16S	Order	Acidobacteriales	0.776853	1.61413e-05	2.97252e-05	0.000183464	3.1976e-05	9.45984e-05	3.07654e-05	0	1.55374e-05	1.6429e-05	0.000107669	3.1503e-05	6.01151e-05	0.000108331	4.62342e-05	0	6.29832e-05	0	4.53206e-05
16S	Order	uncultured_rumen_bacterium	0.155065	0	0	0.000107021	0	0.000126131	0	0.000201876	4.66121e-05	0	0	0.000283527	0	0	0	0	0	0	0
16S	Order	Subgroup_2	0.67342	0.000112989	2.97252e-05	0.000152886	1.5988e-05	0	0	0.00013976	0	0	9.22878e-05	0	6.01151e-05	7.7379e-05	0	4.66411e-05	0	0	1.51069e-05
16S	Order	Gaiellales	0.750508	0	2.97252e-05	0	0	0	0.00016921	0.00013976	0	0	0.000184576	0	6.01151e-05	9.28548e-05	1.54114e-05	1.5547e-05	0	1.55161e-05	0
16S	Order	Cardiobacteriales	0.197211	1.61413e-05	1.48626e-05	4.58659e-05	0	1.57664e-05	4.61482e-05	0	4.66121e-05	0	7.69065e-05	3.1503e-05	3.00576e-05	0.000123806	6.16456e-05	3.1094e-05	6.29832e-05	0	9.06413e-05
16S	Order	OPB56	0.254264	0	0.000104038	0	0	0	0	0.000201876	0	0	1.53813e-05	0	0	4.64274e-05	0	0.000217658	1.57458e-05	0	4.53206e-05
16S	Order	Microtrichales	0.390782	0	0	0	0	0	4.61482e-05	0	0.000155374	0	0.000292245	3.1503e-05	0	9.28548e-05	1.54114e-05	0	0	0	0
16S	Order	Chitinophagales	0.545155	3.22825e-05	4.45878e-05	0	0	0	3.07654e-05	0.000155289	9.32242e-05	0	7.69065e-05	0	3.00576e-05	0.000108331	4.62342e-05	0	1.57458e-05	0	0
16S	Order	Steroidobacterales	0.941698	0	0	7.64432e-05	0	1.57664e-05	6.15309e-05	0.000186347	0	0	4.61439e-05	0	6.01151e-05	1.54758e-05	3.08228e-05	0	0	7.75807e-05	0
16S	Order	Reyranellales	0.270305	0	0	1.52886e-05	0	0	1.53827e-05	4.65867e-05	0.000310747	0	9.22878e-05	0	1.50288e-05	1.54758e-05	3.08228e-05	0	0	1.55161e-05	0
16S	Order	Victivallales	0.249211	1.61413e-05	5.94504e-05	4.58659e-05	0	7.8832e-05	0	0	0	1.6429e-05	1.53813e-05	0	0	1.54758e-05	1.54114e-05	0.000124376	0.000141712	0	0
16S	Order	Myxococcales	0.614435	0.000161413	0	0.000137598	0	0	0	0	0	0	9.22878e-05	0	0.000105201	3.09516e-05	0	0	0	0	0
16S	Order	JGI_0000069-P22	0.0704785	3.22825e-05	0	0	0	3.15328e-05	0	4.65867e-05	0.000155374	6.5716e-05	0	1.57515e-05	6.01151e-05	0	0	0	1.57458e-05	3.10323e-05	3.02138e-05
16S	Order	Actinomarinales	0.411597	4.84238e-05	1.48626e-05	3.05773e-05	0	4.72992e-05	0	0.000124231	6.21494e-05	0	0.000107669	0	0	3.09516e-05	0	0	0	0	1.51069e-05
16S	Order	Azospirillales	0.665547	0	1.48626e-05	1.52886e-05	1.5988e-05	4.72992e-05	0	9.31735e-05	0	0	0	0.000126012	1.50288e-05	6.19032e-05	0	0	0	0	1.51069e-05
16S	Order	Desulfobacterales	0.5075	0	0	4.58659e-05	0	3.15328e-05	0.000138444	6.21157e-05	0	0	0	0	1.50288e-05	6.19032e-05	0	0	0	0	0
16S	Order	Longimicrobiales	0.00854298	0	0	0	0	0	0	7.76446e-05	9.32242e-05	0	0	9.4509e-05	6.01151e-05	0	0	0	0	0	0
16S	Order	uncultured	0.433486	0	5.94504e-05	0	0	3.15328e-05	7.69136e-05	4.65867e-05	0	0	4.61439e-05	0	0	4.64274e-05	0	0	0	0	0
16S	Order	Micropepsales	0.791235	0	0	0	0	0	7.69136e-05	7.76446e-05	0	0	6.15252e-05	0	0	3.09516e-05	3.08228e-05	0	0	0	0
16S	Order	Elsterales	0.986241	0	0.000104038	0	0	0	0	0	0	0	0	0	9.01727e-05	7.7379e-05	0	0	0	0	0
16S	Order	Propionibacteriales	0.121139	0	1.48626e-05	0	0	0	0	0	0	3.2858e-05	7.69065e-05	6.3006e-05	1.50288e-05	0	0	0	4.72374e-05	1.55161e-05	0
16S	Order	Bdellovibrionales	0.194151	0	0	0	0	0	0	0	0.000108762	0	0	3.1503e-05	0	7.7379e-05	3.08228e-05	0	0	1.55161e-05	0
16S	Order	Solibacterales	0.325547	0	0	0	0	0	0	0	0.000155374	0	0	3.1503e-05	0	0	7.7057e-05	0	0	0	0
16S	Order	SAR324_clade(Marine_group_B)	0.163524	0	0	0	0	0	0	0	1.55374e-05	3.2858e-05	9.22878e-05	0	0	0.000108331	0	0	0	0	0
16S	Order	Subgroup_13	0.586071	0	0	0	0	0	0	0	0.000155374	0	0	0	0	9.28548e-05	0	0	0	0	0
16S	Order	Opitutales	0.112406	0	0	0	0	3.15328e-05	0	0.000124231	4.66121e-05	0	0	3.1503e-05	0	0	0	0	0	0	0
16S	Order	Pseudonocardiales	0.283428	6.45651e-05	0	0	0	0	9.22963e-05	0	6.21494e-05	0	0	0	0	0	0	0	0	0	0
16S	Order	IMCC26256	0.367879	0	0	0	0	0	0.000199975	0	0	0	0	0	0	0	0	0	0	0	0
16S	Order	Streptosporangiales	0.529663	1.61413e-05	1.48626e-05	3.05773e-05	0	0	0	0	0	0	0	0	4.50863e-05	3.09516e-05	0	0	1.57458e-05	4.65484e-05	0
16S	Order	Gammaproteobacteria_Incertae_Sedis	0.986241	0	0	0	0	0.000110365	0	0	0	0	6.15252e-05	0	0	0	1.54114e-05	0	0	0	0
16S	Order	Micromonosporales	0.120314	0	0	0	0	0	0	0	0.000108762	6.5716e-05	0	0	0	0	0	0	0	0	0
16S	Order	Tenderiales	0.290905	0	0	0	0	0	0	0	0	8.2145e-05	4.61439e-05	0	0	0	0	0	0	3.10323e-05	1.51069e-05
16S	Order	Diplorickettsiales	0.367879	0	0	0	0	0	0	0	0.000170911	0	0	0	0	0	0	0	0	0	0
16S	Order	Solirubrobacterales	0.120314	0	0	0	0	0	0	0	7.76868e-05	0	9.22878e-05	0	0	0	0	0	0	0	0
16S	Order	Ambiguous_taxa	0.614435	0	0	0	0	3.15328e-05	3.07654e-05	0	0	3.2858e-05	0	0	4.50863e-05	1.54758e-05	0	0	0	0	0
16S	Order	Fimbriimonadales	0.586071	0	0	0	0	0	4.61482e-05	9.31735e-05	0	0	0	0	0	0	0	0	0	0	0
16S	Order	uncultured_Gemmatimonadetes_bacterium	0.89369	0	2.97252e-05	0	0	1.57664e-05	0	0	0	0	4.61439e-05	0	0	3.09516e-05	1.54114e-05	0	0	0	0
16S	Order	Nitrospirales	0.0345016	0	0	0	0	0	0	4.65867e-05	1.55374e-05	6.5716e-05	0	0	0	0	0	0	0	0	0
16S	Order	Limnochordales	0.283428	8.07063e-05	0	0	0	3.15328e-05	0	0	0	0	1.53813e-05	0	0	0	0	0	0	0	0
16S	Order	Bacteroidetes_VC2.1_Bac22	0.367879	0	0	0	0	0	0	0	0.000124299	0	0	0	0	0	0	0	0	0	0
16S	Order	Acanthopleuribacterales	0.367879	0	0	0	0	0	0	0	0	0	0.00012305	0	0	0	0	0	0	0	0
16S	Order	Kordiimonadales	0.367879	0	0	0	0	0	0	0	0.000108762	0	0	0	0	0	0	0	0	0	0
16S	Order	Rhodovibrionales	0.367879	0	0	0	0	0	0	0	0	0	0	0	0	0.000108331	0	0	0	0	0
16S	Order	Balneolales	0.586071	0	5.94504e-05	0	0	0	0	0	0	0	0	0	0	4.64274e-05	0	0	0	0	0
16S	Order	Micavibrionales	0.367879	0	0	0	0	0	0	0	9.32242e-05	0	0	0	0	0	0	0	0	0	0
16S	Order	PB19	0.367879	0	0	0	0	0	0	0	0	0	0	0	0	9.28548e-05	0	0	0	0	0
16S	Order	EPR3968-O8a-Bc78	0.367879	0	0	0	0	0	0	0	0	0	0	0	0	0	9.24684e-05	0	0	0	0
16S	Order	uncultured_soil_bacterium	0.367879	0	0	0	0	0	0	0	0	0	0	0	0	0	0	0	7.8729e-05	0	0
16S	Order	AT-s16	0.283428	0	0	0	0	0	0	0	4.66121e-05	0	0	1.57515e-05	0	0	0	0	1.57458e-05	0	0
16S	Order	Cellvibrionales	0.367879	0	0	0	0	0	0	0	7.76868e-05	0	0	0	0	0	0	0	0	0	0
16S	Order	Candidatus_Terrybacteria	0.367879	0	0	0	0	0	0	0	7.76868e-05	0	0	0	0	0	0	0	0	0	0
16S	Order	Alteromonadales	0.586071	0	0	0	0	0	4.61482e-05	0	0	0	0	0	0	0	0	0	3.14916e-05	0	0
16S	Order	uncultured_bacterium	0.586071	0	2.97252e-05	0	0	0	0	0	0	0	0	0	0	4.64274e-05	0	0	0	0	0
16S	Order	Catenulisporales	0.586071	1.61413e-05	0	0	0	0	0	0	0	0	0	0	0	0	0	0	0	4.65484e-05	0
16S	Order	Babeliales	0.367879	0	0	0	0	0	0	0	0	0	0	0	0	6.19032e-05	0	0	0	0	0
16S	Order	Subgroup_7	0.367879	0	0	0	0	0	0	0	0	0	0	0	0	0	6.16456e-05	0	0	0	0
16S	Order	Thermoanaerobaculales	0.367879	0	0	0	0	0	0	0	0	0	0	4.72545e-05	0	0	0	0	0	0	0
16S	Order	KF-JG30-C25	0.367879	0	0	0	0	0	0	0	0	0	0	0	0	4.64274e-05	0	0	0	0	0
16S	Order	Oligoflexales	0.367879	0	0	0	0	0	0	0	0	0	4.61439e-05	0	0	0	0	0	0	0	0
16S	Order	Acetobacterales	0.586071	0	0	0	0	0	0	0	0	0	0	0	3.00576e-05	0	1.54114e-05	0	0	0	0
16S	Order	Synergistales	0.586071	0	0	0	0	0	0	0	0	0	0	0	3.00576e-05	0	0	0	0	0	1.51069e-05
16S	Order	Blastocatellales	0.367879	0	0	0	0	3.15328e-05	0	0	0	0	0	0	0	0	0	0	0	0	0
16S	Order	KI89A_clade	0.367879	0	0	0	0	0	0	0	0	0	0	0	0	0	0	0	3.14916e-05	0	0
16S	Order	Syntrophobacterales	0.367879	0	0	0	0	0	0	3.10578e-05	0	0	0	0	0	0	0	0	0	0	0
16S	Order	Saccharimonadales	0.367879	0	0	0	0	0	0	0	0	0	0	0	0	0	0	0	0	3.10323e-05	0
16S	Order	Ectothiorhodospirales	0.367879	0	0	0	0	0	0	0	0	0	0	0	0	3.09516e-05	0	0	0	0	0
16S	Order	MBNT15	0.367879	0	0	0	0	0	0	0	0	0	0	0	0	3.09516e-05	0	0	0	0	0
16S	Order	Gastranaerophilales	0.367879	0	0	3.05773e-05	0	0	0	0	0	0	0	0	0	0	0	0	0	0	0
16S	Family	Prevotellaceae	0.699965	0.707714	0.794168	0.51856	0.636945	0.505108	0.459113	0.33926	0.409813	0.675067	0.675839	0.588397	0.533882	0.392049	0.516159	0.62555	0.566786	0.699064	0.497424
16S	Family	F082	0.219892	0.0462447	0.0414964	0.0575923	0.0887652	0.0736291	0.0435331	0.0509193	0.0401796	0.0947953	0.0480512	0.0502946	0.0389847	0.107634	0.151587	0.115483	0.0767608	0.0512188	0.0306972
16S	Family	Bacteroidales_RF16_group	0.1813	0.0662276	0.0442014	0.102358	0.054471	0.0635701	0.154181	0.0880334	0.159071	0.0282086	0.0233334	0.0708345	0.000631209	0.0495071	0.0180776	0.0209263	0.0190524	0.102438	0.00474356
16S	Family	Rikenellaceae	0.796068	0.0236954	0.0177014	0.0236515	0.0580843	0.0688992	0.0994493	0.0736692	0.0440329	0.0299008	0.0581875	0.0225247	0.0333188	0.133603	0.124278	0.0436094	0.0268938	0.0166954	0.0597477
16S	Family	Ruminococcaceae	0.691826	0.0303456	0.017196	0.0710005	0.0610901	0.0494907	0.0727141	0.067939	0.04178	0.0579779	0.0328391	0.0454588	0.052195	0.0337682	0.0325797	0.038681	0.0684627	0.0187435	0.0592643
16S	Family	p-251-o5	0.346983	0.012106	0.013733	0.0542747	0.00924105	0.0306972	0.00915272	0.159948	0.0516617	0.00407439	0.0176885	0.0713543	0.0849126	0.0113283	0.0186632	0.0218591	0.0856257	0.0121026	0.0856711
16S	Family	Lachnospiraceae	0.420842	0.0197246	0.0121279	0.0283604	0.0184022	0.0439094	0.0264737	0.065004	0.0533242	0.0127653	0.0287169	0.0246984	0.124859	0.0307968	0.0159354	0.0171484	0.0199499	0.0180608	0.127381
16S	Family	Muribaculaceae	0.197922	0.012913	0.0108943	0.0237127	0.00703471	0.0225617	0.0243816	0.0343189	0.0408166	0.0115167	0.023195	0.0196579	0.0371962	0.0223625	0.021052	0.00816219	0.0161709	0.0153144	0.0206511
16S	Family	Enterobacteriaceae	0.157559	0.0143657	0.0075502	0.0185146	0.00329352	0.011746	0.0200591	0.0179825	0.0306086	0.00320365	0.0182576	0.0134833	0.0128195	0.00942476	0.0129302	0.0031405	0.00924278	0.00794427	0.00598232
16S	Family	Erysipelotrichaceae	0.423311	0.00303456	0.00185782	0.00743028	0.00767423	0.0174534	0.0245354	0.0123144	0.0112646	0.00435368	0.00502969	0.00233122	0.00220923	0.0133401	0.0196187	0.00726046	0.016045	0.0103803	0.00229625
16S	Family	uncultured	0.699965	0.0120898	0.00111469	0.0151358	0.00364526	0.00488759	0.00304578	0.0079508	0.0025792	0.00671946	0.00804442	0.0209495	0.00960339	0.00309516	0.0105414	0.0175059	0.0250516	0.00166023	0.00459249
16S	Family	Other	0.079953	0.00644037	0.00793663	0.0101517	0.00513214	0.018226	0.00566084	0.00969004	0.00619941	0.00501084	0.00422986	0.00496172	0.00250981	0.00643793	0.0093239	0.0164177	0.00870743	0.00636162	0.0054838
16S	Family	Bacteroidales_BS11_gut_group	0.884434	0.00700531	0.00034184	0.00347052	0.0152046	0.0105162	0.00218435	0.00681719	0.00450583	0.0268943	0.00266097	0.00584381	0.000225432	0.00196543	0.000909273	0.0133238	0.00982538	0.00100855	0.00480399
16S	Family	Fusobacteriaceae	0.55722	0.00288929	0.00221453	0.00455602	0.000879339	0.00299562	0.00584543	0.00349401	0.00935349	0.000772163	0.00389147	0.00378036	0.00317107	0.0628782	0.00349839	0.000668522	0.00229889	0.00178436	0.00167686
16S	Family	Fibrobacteraceae	0.323468	0.00334124	0.0083825	0.00720095	0.00634723	0.0106581	0.00459943	0.00309025	0.00697627	0.00384438	0.00398376	0.00845856	0.00174334	0.00454989	0.00414567	0.00918829	0.00814058	0.00228087	0.0172067
16S	Family	Bacteroidales_UCG-001	0.587333	0.00330896	0.000520191	0.00240032	0.00524406	0.0115883	0.00444561	0.000667743	0.004366	0.00433725	0.00821362	0.00530826	0.000811554	0.00533915	0.00759782	0.0180035	0.00417264	0.00549272	0.000453206
16S	Family	Spirochaetaceae	0.884434	0.004342	0.00133763	0.00707864	0.00196652	0.00602277	0.00372262	0.00517113	0.00758223	0.00280936	0.00295321	0.00836405	0.00178842	0.003838	0.00317475	0.0041666	0.00549528	0.00207916	0.0163759
16S	Family	Lactobacillaceae	0.296303	0.00309912	0.0023037	0.00582498	0.000927303	0.00263299	0.00621462	0.00472079	0.00896506	0.00167576	0.00636786	0.00404814	0.00459881	0.00727363	0.00389909	0.00166353	0.00322789	0.00342907	0.00367097
16S	Family	Christensenellaceae	0.317843	0.00172712	0.000668817	0.00203339	0.00228628	0.00293255	0.00193822	0.00355612	0.00198878	0.00647302	0.00218414	0.00192168	0.00353176	0.00326539	0.00141785	0.00209885	0.00136988	0.00139645	0.0181585
16S	Family	Bacteroidaceae	0.079953	0.00238891	0.00136736	0.00264494	0.000463651	0.00163971	0.00421487	0.00500031	0.00776868	0.00253007	0.00335312	0.00209495	0.00335142	0.0019809	0.0029744	0.00101056	0.00212568	0.00282394	0.00152579
16S	Family	Anaeroplasmataceae	0.22908	0.00206608	0.00136736	0.00425024	0.00230227	0.00127708	0.00118447	0.00116467	0.00902721	0.000460012	0.000138432	0.000472545	0.0176137	0.00160948	0.00106339	0.000186564	0.000834527	0.00155161	0.00111791
16S	Family	Family_XIII	0.235877	0.000597227	0.000267527	0.000642123	0.00129503	0.00252262	0.000938346	0.00420834	0.00226845	0.00138004	0.00112284	0.000850581	0.00250981	0.0113283	0.00169525	0.00135259	0.000803036	0.000434452	0.00178261
16S	Family	Desulfovibrionaceae	0.675831	0.00146886	0.000951206	0.0018805	0.000543591	0.00327941	0.00179978	0.00326107	0.00501857	0.000361438	0.00127665	0.00116561	0.00220923	0.00109878	0.00171067	0.000373129	0.000818782	0.00108613	0.00596722
16S	Family	Veillonellaceae	0.470299	0.000581086	0.000222939	0.00142184	0.000367723	0.00343708	0.000646074	0.00559041	0.00442815	0.000312151	0.000138432	0.00406389	0.00166819	0.00478202	0.000708925	0.000637428	0.000755798	0.000387904	0.00353501
16S	Family	Burkholderiaceae	0.26206	0.000677933	0.000609366	0.00123838	0.000191856	0.00930218	0.000892198	0.0017703	0.00236168	0.00156075	0.00113822	0.000819078	0.00171328	0.00134639	0.00106339	0.000279846	0.000771544	0.00088442	0.00374651
16S	Family	Enterococcaceae	0.235877	0.00182396	0.00104038	0.00261436	0.000271796	0.00124555	0.00246124	0.0024691	0.00388434	0.00032858	0.00184576	0.00130737	0.00156299	0.0009595	0.00146408	0.000435317	0.000850273	0.00136542	0.00107259
16S	Family	Clostridiales_vadinBB60_group	0.367879	0.000774781	0.000980931	0.00365399	0.00185461	0.00168701	0.000553778	0.00043481	0.00287441	0.000427154	0.000584489	0.00163816	0.000586122	0.000232137	0.000169525	0.00143033	0.00500716	0.000837872	0.00048342
16S	Family	Succinivibrionaceae	0.834196	0.000274402	0.00034184	0.00278253	0.000255808	0.00350014	0.000692222	0.000962793	0.00105654	0.000887166	0.00152275	0.000661563	0.000510979	0.000123806	0.000277405	0.00110384	0.00343258	0.00228087	0.0024171
16S	Family	Neisseriaceae	0.611875	0.000209836	0.000252664	0.000214041	0.000271796	0.00039416	0.00050763	0.000341636	0.000357359	0.000443583	0.000169194	0.000567054	0.000345662	0.0170543	0.000385285	0.000279846	0.000157458	0.000294807	0.000256817
16S	Family	uncultured_rumen_bacterium	0.372207	0.000677933	0.000416153	0.00266023	0.000719459	0.00159241	0.00084605	0.00085409	0.00155374	0.00180719	0.000553727	0.00198469	0.00237455	0.000510702	0.000693513	0.000870633	0.00107071	0.00114819	0.0015409
16S	Family	Helicobacteraceae	0.197922	0.00122674	0.000772855	0.00191108	0.000351735	0.000961751	0.000999877	0.00136654	0.00211308	0.000509299	0.000569108	0.000960842	0.000916756	0.000649984	0.000863039	0.000342034	0.00078729	0.000729259	0.000664703
16S	Family	Streptococcaceae	0.184509	0.000177554	2.97252e-05	0.000168175	9.59279e-05	0.000110365	0.000353803	6.21157e-05	0.000403971	0.000246435	0.000292245	0.000472545	0.000330633	0.00882121	0.000277405	0.000217658	0.000236187	0.000170678	0
16S	Family	Peptostreptococcaceae	0.235877	0.000193695	0.000297252	0.000489237	7.99399e-05	0.000299562	0.000369185	0.000295049	0.000699181	0.0010186	0.000892116	0.000378036	0.000165317	0.0062058	0.000493165	0.000124376	7.8729e-05	4.65484e-05	7.55344e-05
16S	Family	Mitochondria	0.580503	0.000177554	0.000118901	0.000107021	9.59279e-05	0.00141898	0.000922963	0.000791975	0.00122745	6.5716e-05	0.000338389	0.000488297	0.00390748	0.000820218	0.000308228	6.21881e-05	0.000362153	0.000387904	0.000528741
16S	Family	Tannerellaceae	0.29115	0.000468097	0.000356702	0.000504525	0.000175868	0.000268029	0.000969111	0.00100938	0.00198878	0.00032858	0.000676777	0.000693066	0.000465892	0.00066546	0.000955507	0.000233205	0.000440882	0.000729259	0.000634489
16S	Family	Porphyromonadaceae	0.160348	0.000112989	0.000237802	0.000259907	0.000191856	0.000299562	0.000199975	0.000108702	9.32242e-05	0.000115003	1.53813e-05	0.000252024	0.000165317	0.00747481	0.000200348	0.000202111	0.000157458	7.75807e-05	0.000120855
16S	Family	Leptotrichiaceae	0.459426	0.00012913	0.000104038	0.000168175	7.99399e-05	0.000189197	0.000153827	0.000201876	0.00023306	0.000115003	9.22878e-05	0.000126012	0.000195374	0.0066546	0.00010788	0.000295393	0.000267679	0.000170678	6.04275e-05
16S	Family	Pasteurellaceae	0.675831	8.07063e-05	0.000178351	0.000259907	7.99399e-05	0.000268029	0.000199975	0.000248463	0.000605957	0.000213577	0.000107669	0.000220521	0.000180345	0.00484393	0.00021576	0.000139923	0.000204695	4.65484e-05	0.000211496
16S	Family	Mycoplasmataceae	0.112896	1.61413e-05	0.000252664	0.000137598	1.5988e-05	0.000126131	6.15309e-05	0.00298155	0.000341822	4.9287e-05	0.000184576	0.000488297	0.00214912	0.000355943	0.00010788	3.1094e-05	1.57458e-05	0.000248258	0.000589168
16S	Family	Flavobacteriaceae	0.884434	0.000274402	0.000252664	0.000535103	0.00031976	0.000472992	0.000753753	0.000527983	0.000310747	0.000246435	0.00070754	0.000787575	0.000300576	0.000386895	0.000431519	0.000295393	0.000456628	0.000372387	0.000302138
16S	Family	Bifidobacteriaceae	0.470299	0.000468097	0.000475603	0.000275196	4.79639e-05	0.000346861	0.000630692	0.000527983	0.0011653	0.00016429	0.000384533	0.00031503	0.000345662	0.000340468	0.000339051	0.000139923	0.000377899	0.000387904	7.55344e-05
16S	Family	Actinomycetaceae	0.750628	8.07063e-05	4.45878e-05	1.52886e-05	1.5988e-05	9.45984e-05	3.07654e-05	0.000170818	0	9.8574e-05	0	1.57515e-05	0.000105201	0.00584985	3.08228e-05	4.66411e-05	1.57458e-05	0.000139645	3.02138e-05
16S	Family	Campylobacteraceae	0.75085	6.45651e-05	4.45878e-05	0.000244618	1.5988e-05	0.000299562	0.000107679	0.000186347	0.000543808	8.2145e-05	6.15252e-05	7.87575e-05	0.000135259	0.00326539	0.000169525	4.66411e-05	0.000204695	7.75807e-05	9.06413e-05
16S	Family	Corynebacteriaceae	0.20499	0.000177554	0.000178351	0.00022933	0.00023982	0.000252262	0.000415333	0.000263992	0.000217523	0.0010186	0.000369151	0.000378036	0.000255489	0.000340468	0.000354462	0.000326487	0.00018895	0.000139645	0.000135962
16S	Family	Aeromonadaceae	0.0872833	0.000322825	0.000282389	0.000397505	0.000143892	0.000189197	0.000461482	0.000450339	0.00102547	6.5716e-05	0.000461439	0.000236273	0.000405777	0.000232137	0.00010788	9.32821e-05	9.44748e-05	0.000341355	0.000105748
16S	Family	Marinifilaceae	0.699965	6.45651e-05	0.000104038	0.000122309	0.00031976	0.000851386	0.000292272	0.000481396	0.000854555	0.000427154	0.00023072	7.87575e-05	0.000105201	7.7379e-05	0.000339051	0.000139923	0.000440882	0.000294807	9.06413e-05
16S	Family	Defluviitaleaceae	0.580503	3.22825e-05	1.48626e-05	0.000290484	9.59279e-05	0.000362627	7.69136e-05	0.000450339	0.000574882	0	0.000199957	9.4509e-05	0.000676295	0.000278564	4.62342e-05	0.000108829	1.57458e-05	1.55161e-05	0.00152579
16S	Family	Leuconostocaceae	0.0260139	3.22825e-05	2.97252e-05	3.05773e-05	3.1976e-05	7.8832e-05	0.00016921	7.76446e-05	0	0.00032858	0.000369151	0.000535551	0.000465892	0.000464274	0.000354462	0.000342034	0.000377899	0.000248258	0.000377672
16S	Family	Izimaplasmataceae	0.281111	8.07063e-05	5.94504e-05	0.000122309	0.000527603	0.000504525	0.000261506	6.21157e-05	0.000186448	4.9287e-05	3.07626e-05	0.000220521	0	0.000541653	0.000647279	9.32821e-05	0.000535357	1.55161e-05	1.51069e-05
16S	Family	uncultured_bacterium	0.547529	0.000274402	0.000252664	0.000137598	3.1976e-05	0.000110365	0.000707605	0.000419281	0.000637032	1.6429e-05	9.22878e-05	4.72545e-05	7.51439e-05	0.000247613	0.000154114	0.000248752	7.8729e-05	7.75807e-05	0.000105748
16S	Family	Endomicrobiaceae	0.323468	4.84238e-05	0.000356702	0.000137598	6.39519e-05	0.000236496	1.53827e-05	0.000248463	4.66121e-05	9.8574e-05	1.53813e-05	0	1.50288e-05	9.28548e-05	3.08228e-05	0.00133704	0.000740053	4.65484e-05	4.53206e-05
16S	Family	Desulfuromonadaceae	0.182363	8.07063e-05	5.94504e-05	6.11546e-05	0.000127904	0.000409927	7.69136e-05	0.000590099	0.000279672	0.00016429	4.61439e-05	0.00020477	0.000510979	0.000464274	4.62342e-05	4.66411e-05	9.44748e-05	0.000108613	4.53206e-05
16S	Family	Coriobacteriaceae	0.675831	0.000112989	0.000267527	0.000198752	0	0.000157664	0.000153827	0.00013976	0.00029521	8.2145e-05	0.000292245	4.72545e-05	0.000435835	0.000247613	0.000261994	4.66411e-05	0.000236187	0.000155161	0.000196389
16S	Family	Eggerthellaceae	0.691826	1.61413e-05	8.91756e-05	0.000351639	3.1976e-05	9.45984e-05	0.000369185	0.00027952	0.000201986	8.2145e-05	0.000184576	0.00020477	0.000150288	0.000433323	0.000200348	6.21881e-05	0.00018895	9.30969e-05	0.000287031
16S	Family	Xanthobacteraceae	0.926795	0.000177554	1.48626e-05	0.000305773	7.99399e-05	3.15328e-05	0.000353803	0.000559041	0.000481658	0.000147861	3.07626e-05	6.3006e-05	6.01151e-05	0.000154758	7.7057e-05	0.000139923	0.000283424	0.000108613	0.000181283
16S	Family	Vibrionaceae	0.0406753	1.61413e-05	0	1.52886e-05	0	1.57664e-05	0.000184593	1.55289e-05	0.000124299	0.000246435	0.000292245	0.000346533	0.000180345	0.000108331	0.000339051	0.00015547	0.000125966	0.00088442	0.000105748
16S	Family	Paracaedibacteraceae	0.727909	3.22825e-05	8.91756e-05	7.64432e-05	6.39519e-05	0.000204963	0.00016921	0.000357165	0.000776868	1.6429e-05	0	0.000157515	0.000285547	4.64274e-05	9.24684e-05	0	7.8729e-05	0.000139645	0.00048342
16S	Family	Listeriaceae	0.0131881	0	0	0	0	0	0	0	0	0.000394296	0.000415295	0.000409539	0.000270518	0.000324992	0.000354462	0.00031094	0.000393645	6.20646e-05	0.000120855
16S	Family	Atopobiaceae	0.0872833	0	1.48626e-05	9.17319e-05	4.79639e-05	0.000110365	9.22963e-05	0.000341636	0.000201986	4.9287e-05	0.000107669	0.000299279	0.000225432	0.000510702	0.000123291	3.1094e-05	0.000110221	1.55161e-05	0.00067981
16S	Family	Ambiguous_taxa	0.93223	0.00012913	8.91756e-05	4.58659e-05	0.000495627	0.000157664	9.22963e-05	0.000232934	0.000264135	6.5716e-05	9.22878e-05	6.3006e-05	9.01727e-05	0.000278564	0.000400697	7.77351e-05	0.00018895	1.55161e-05	3.02138e-05
16S	Family	Sphingomonadaceae	0.528651	9.68476e-05	1.48626e-05	0.000107021	3.1976e-05	6.30656e-05	0.000476864	0.000388223	0.000201986	0.000180719	0.00023072	0	0.000165317	3.09516e-05	0.000200348	1.5547e-05	3.14916e-05	0.00040342	0.000120855
16S	Family	Marinilabiliaceae	0.0645917	1.61413e-05	1.48626e-05	4.58659e-05	0	0.00022073	0	0.000201876	0.000170911	0.000295722	6.15252e-05	0.0005198	6.01151e-05	0.000386895	0.000508576	0.000124376	6.29832e-05	1.55161e-05	1.51069e-05
16S	Family	unidentified_rumen_bacterium_RFN82	0.327375	3.22825e-05	7.4313e-05	0.000749144	0	0.000236496	3.07654e-05	0.00013976	0.000372897	0	0.000138432	0.000110261	0.000135259	9.28548e-05	0.000123291	3.1094e-05	0.000110221	1.55161e-05	3.02138e-05
16S	Family	Methylophilaceae	0.2443	8.07063e-05	5.94504e-05	0.00022933	6.39519e-05	0.000252262	0.000107679	0.000295049	0.000155374	0.000131432	7.69065e-05	0.000110261	0.000105201	9.28548e-05	0.000123291	0.000139923	3.14916e-05	6.20646e-05	3.02138e-05
16S	Family	Phaseolus_acutifolius_(tepary_bean)	0.926795	6.45651e-05	1.48626e-05	6.11546e-05	3.1976e-05	0.000157664	0.000523013	0.000201876	0.000139836	1.6429e-05	0.000246101	7.87575e-05	1.50288e-05	3.09516e-05	0.000138703	1.5547e-05	0.000110221	0.000108613	0.000181283
16S	Family	Moraxellaceae	0.00841468	6.45651e-05	2.97252e-05	0	1.5988e-05	3.15328e-05	1.53827e-05	0.000170818	0.000201986	9.8574e-05	3.07626e-05	0.000157515	0.000255489	0.000247613	0.000138703	6.21881e-05	0.000141712	9.30969e-05	0.000347458
16S	Family	Micrococcaceae	0.777663	0.000225978	2.97252e-05	1.52886e-05	3.1976e-05	0.000204963	0.000292272	0.000124231	0.000170911	1.6429e-05	0.000199957	1.57515e-05	4.50863e-05	0.000309516	0.00010788	9.32821e-05	4.72374e-05	4.65484e-05	0.000120855
16S	Family	Clostridiaceae_1	0.484254	0.000225978	0.000148626	4.58659e-05	1.5988e-05	3.15328e-05	0.000215358	0.000217405	0.000155374	0.000115003	9.22878e-05	6.3006e-05	0.00012023	0.000123806	0	0.000108829	7.8729e-05	1.55161e-05	0.000151069
16S	Family	Peptococcaceae	0.150719	4.84238e-05	0	4.58659e-05	0	6.30656e-05	0	0.000124231	0.000481658	0.000197148	0	3.1503e-05	0.00012023	0.000309516	0.000277405	9.32821e-05	4.72374e-05	1.55161e-05	3.02138e-05
16S	Family	Pseudomonadaceae	0.93223	0	7.4313e-05	0.000198752	7.99399e-05	9.45984e-05	0.000123062	0.000186347	4.66121e-05	8.2145e-05	0.000138432	0.000173267	1.50288e-05	0.000139282	0.000154114	0.00015547	3.14916e-05	1.55161e-05	6.04275e-05
16S	Family	Bacteroidetes_BD2-2	0.128397	8.07063e-05	2.97252e-05	0.000214041	9.59279e-05	0.00022073	0.000123062	0.000201876	0.00029521	8.2145e-05	4.61439e-05	4.72545e-05	3.00576e-05	0.000108331	3.08228e-05	4.66411e-05	4.72374e-05	0	1.51069e-05
16S	Family	Deferribacteraceae	0.519106	0.000242119	1.48626e-05	0	4.79639e-05	0	0.000215358	1.55289e-05	0.000341822	9.8574e-05	1.53813e-05	9.4509e-05	6.01151e-05	6.19032e-05	0.000246583	1.5547e-05	6.29832e-05	9.30969e-05	1.51069e-05
16S	Family	Xanthomonadaceae	0.572586	0.000177554	0	7.64432e-05	4.79639e-05	0.00022073	3.07654e-05	0.000108702	1.55374e-05	6.5716e-05	0.000138432	7.87575e-05	0.000195374	9.28548e-05	3.08228e-05	0	1.57458e-05	9.30969e-05	9.06413e-05
16S	Family	Rhodobacteraceae	0.515405	1.61413e-05	1.48626e-05	0.000214041	1.5988e-05	1.57664e-05	0	0.000201876	0.000497196	0	0.000153813	0	7.51439e-05	0	6.16456e-05	0	1.57458e-05	7.75807e-05	1.51069e-05
16S	Family	Clade_III	0.659561	0	0	0	1.5988e-05	0	0	0	0	0	0.00129203	1.57515e-05	0	0	1.54114e-05	0	0	0	0
16S	Family	Arcobacteraceae	0.851103	0.000145271	2.97252e-05	0	0	0.000110365	0.000199975	4.65867e-05	0.000481658	0	3.07626e-05	0	1.50288e-05	1.54758e-05	0.000138703	1.5547e-05	1.57458e-05	4.65484e-05	0
16S	Family	Paludibacteraceae	0.144327	1.61413e-05	1.48626e-05	3.05773e-05	7.99399e-05	3.15328e-05	9.22963e-05	4.65867e-05	9.32242e-05	0.000115003	4.61439e-05	0.000110261	6.01151e-05	0.000123806	4.62342e-05	0.000139923	9.44748e-05	6.20646e-05	1.51069e-05
16S	Family	Caulobacteraceae	0.122961	0	0	0.000152886	1.5988e-05	7.8832e-05	1.53827e-05	0	0	6.5716e-05	6.15252e-05	0	4.50863e-05	1.54758e-05	0.00010788	4.66411e-05	6.29832e-05	0.000387904	9.06413e-05
16S	Family	Gemmatimonadaceae	0.54067	0.00012913	0	4.58659e-05	0	0	0.00016921	0.000357165	0.000201986	8.2145e-05	0	0	0	7.7379e-05	0	0	0	0	6.04275e-05
16S	Family	Streptomycetaceae	0.842892	0	0	0.000122309	0	0	0.00016921	0.000450339	0.000248598	0	0	0	1.50288e-05	4.64274e-05	0	0	1.57458e-05	3.10323e-05	0
16S	Family	Microbacteriaceae	0.304749	1.61413e-05	8.91756e-05	6.11546e-05	0	0	0	3.10578e-05	7.76868e-05	1.6429e-05	0.000323007	3.1503e-05	3.00576e-05	0	0.000154114	0	1.57458e-05	0.000170678	3.02138e-05
16S	Family	Allium_ampeloprasum_(leek)	0.645968	4.84238e-05	1.48626e-05	0	4.79639e-05	6.30656e-05	1.53827e-05	0.000232934	0.000450583	0	0	0	0	0	6.16456e-05	1.5547e-05	0	4.65484e-05	0
16S	Family	Acidaminococcaceae	0.170632	4.84238e-05	0	1.52886e-05	4.79639e-05	4.72992e-05	1.53827e-05	9.31735e-05	6.21494e-05	4.9287e-05	0.000215338	0	6.01151e-05	4.64274e-05	6.16456e-05	0	0	1.55161e-05	0.000166176
16S	Family	Sporichthyaceae	0.300687	0	0	0	0	0	0	0	0	3.2858e-05	0.000784446	0	0	6.19032e-05	3.08228e-05	0	0	0	0
16S	Family	COB_P4-1_termite_group	0.122632	3.22825e-05	0	0.000168175	9.59279e-05	0.000283795	0	1.55289e-05	0	0.000115003	6.15252e-05	0	0	0	0	0	3.14916e-05	0	0
16S	Family	Carnobacteriaceae	0.30773	0	0	0	3.1976e-05	0	4.61482e-05	0	0.000124299	1.6429e-05	1.53813e-05	6.3006e-05	3.00576e-05	0.000324992	9.24684e-05	1.5547e-05	1.57458e-05	0	1.51069e-05
16S	Family	Mycobacteriaceae	0.242898	1.61413e-05	0	0	0	0	9.22963e-05	6.21157e-05	0.000264135	1.6429e-05	0	1.57515e-05	0	0.000154758	3.08228e-05	3.1094e-05	4.72374e-05	4.65484e-05	0
16S	Family	Family_XI	0.716801	6.45651e-05	0	0.000152886	0	0	0	0	1.55374e-05	0	1.53813e-05	1.57515e-05	3.00576e-05	0.000402371	0	1.5547e-05	1.57458e-05	0	3.02138e-05
16S	Family	Midichloriaceae	0.981552	8.07063e-05	2.97252e-05	3.05773e-05	0	0.000110365	0	0	3.10747e-05	0	0	7.87575e-05	0.000150288	0	7.7057e-05	1.5547e-05	0.000110221	3.10323e-05	0
16S	Family	Dysgonomonadaceae	0.755684	0	0	0.000107021	0	0.000126131	0	0	7.76868e-05	3.2858e-05	6.15252e-05	1.57515e-05	9.01727e-05	0.000123806	4.62342e-05	0	6.29832e-05	0	0
16S	Family	Endozoicomonadaceae	0.193211	4.84238e-05	0	0.000122309	3.1976e-05	1.57664e-05	0.000138444	0.000170818	0	0	0	0	0	4.64274e-05	4.62342e-05	0	9.44748e-05	0	1.51069e-05
16S	Family	Nitrincolaceae	0.261433	0	0	0.000152886	1.5988e-05	0.000157664	0.000123062	0	6.21494e-05	0	1.53813e-05	0	7.51439e-05	1.54758e-05	9.24684e-05	0	0	0	0
16S	Family	Rhizobiaceae	0.547529	1.61413e-05	1.48626e-05	0.000122309	1.5988e-05	3.15328e-05	0.000107679	0.000124231	1.55374e-05	1.6429e-05	1.53813e-05	1.57515e-05	4.50863e-05	1.54758e-05	1.54114e-05	1.5547e-05	4.72374e-05	0	6.04275e-05
16S	Family	Cardiobacteriaceae	0.197211	1.61413e-05	1.48626e-05	4.58659e-05	0	1.57664e-05	4.61482e-05	0	4.66121e-05	0	7.69065e-05	3.1503e-05	3.00576e-05	0.000123806	6.16456e-05	3.1094e-05	6.29832e-05	0	9.06413e-05
16S	Family	Staphylococcaceae	0.684816	0	0	0.000183464	0	1.57664e-05	3.07654e-05	0	0	1.6429e-05	0.00012305	3.1503e-05	0.000105201	1.54758e-05	1.54114e-05	0	3.14916e-05	7.75807e-05	0
16S	Family	Rhodanobacteraceae	0.0153434	0	0	6.11546e-05	1.5988e-05	0	3.07654e-05	9.31735e-05	0.000124299	3.2858e-05	0.000169194	4.72545e-05	1.50288e-05	0	1.54114e-05	0	0	0	3.02138e-05
16S	Family	Rhodocyclaceae	0.791086	3.22825e-05	8.91756e-05	4.58659e-05	0	0	0	0	0	0.000147861	0.000107669	3.1503e-05	0	0	0	0	0	9.30969e-05	4.53206e-05
16S	Family	unidentified_rumen_bacterium_RF9	0.573888	1.61413e-05	0	0.000107021	1.5988e-05	0	1.53827e-05	1.55289e-05	3.10747e-05	1.6429e-05	7.69065e-05	3.1503e-05	0	0	1.54114e-05	1.5547e-05	0.00018895	0	3.02138e-05
16S	Family	Reyranellaceae	0.270305	0	0	1.52886e-05	0	0	1.53827e-05	4.65867e-05	0.000310747	0	9.22878e-05	0	1.50288e-05	1.54758e-05	3.08228e-05	0	0	1.55161e-05	0
16S	Family	Ilumatobacteraceae	0.713773	0	0	0	0	0	4.61482e-05	0	0.000155374	0	0.000292245	0	0	3.09516e-05	1.54114e-05	0	0	0	0
16S	Family	Chitinophagaceae	0.967076	3.22825e-05	4.45878e-05	0	0	0	3.07654e-05	0.000155289	9.32242e-05	0	0	0	0	0.000108331	4.62342e-05	0	1.57458e-05	0	0
16S	Family	Cyclobacteriaceae	0.505654	3.22825e-05	0	0	1.5988e-05	0	4.61482e-05	0.00013976	7.76868e-05	0	0	9.4509e-05	0	0	6.16456e-05	0	0	1.55161e-05	0
16S	Family	vadinBE97	0.353022	1.61413e-05	5.94504e-05	4.58659e-05	0	4.72992e-05	0	0	0	1.6429e-05	1.53813e-05	0	0	0	1.54114e-05	0.000124376	0.000141712	0	0
16S	Family	P5D1-392	0.804337	0	1.48626e-05	0	0	3.15328e-05	0	0	0	0	0	3.1503e-05	0	0.000386895	0	0	0	0	0
16S	Family	Bacillaceae	0.497082	0	0	0	0	4.72992e-05	0	6.21157e-05	0	1.6429e-05	0	0	7.51439e-05	0	9.24684e-05	0	0	0.000124129	0
16S	Family	Devosiaceae	0.315328	0	2.97252e-05	6.11546e-05	0	0	0	1.55289e-05	3.10747e-05	0	3.07626e-05	9.4509e-05	3.00576e-05	0	3.08228e-05	1.5547e-05	0	0	7.55344e-05
16S	Family	Syntrophomonadaceae	0.176991	4.84238e-05	0	0	1.5988e-05	4.72992e-05	0	3.10578e-05	9.32242e-05	0	3.07626e-05	1.57515e-05	6.01151e-05	3.09516e-05	1.54114e-05	0	1.57458e-05	0	0
16S	Family	Azospirillaceae	0.665547	0	1.48626e-05	1.52886e-05	1.5988e-05	4.72992e-05	0	9.31735e-05	0	0	0	0.000126012	1.50288e-05	6.19032e-05	0	0	0	0	1.51069e-05
16S	Family	unidentified_rumen_bacterium_RFP12	0.693996	0	0	0	0	3.15328e-05	0	7.76446e-05	0.000155374	0	0	0	0	0	0	0	3.14916e-05	0.000108613	0
16S	Family	Intrasporangiaceae	0.54912	0	7.4313e-05	0	0	0	0	1.55289e-05	0	0	0	0.000141764	0	6.19032e-05	0	0	0	7.75807e-05	3.02138e-05
16S	Family	Hyphomicrobiaceae	0.261433	0	0	1.52886e-05	0	1.57664e-05	0	3.10578e-05	4.66121e-05	0	6.15252e-05	3.1503e-05	0	9.28548e-05	0	0	6.29832e-05	3.10323e-05	0
16S	Family	Weeksellaceae	0.192318	0.000112989	1.48626e-05	9.17319e-05	0	4.72992e-05	0	3.10578e-05	0	0	0	0	0	1.54758e-05	3.08228e-05	1.5547e-05	0	0	1.51069e-05
16S	Family	Microscillaceae	0.120303	0	0	0	0	0	0	0	7.76868e-05	3.2858e-05	0.00012305	0	0	0	1.54114e-05	0	3.14916e-05	4.65484e-05	0
16S	Family	Longimicrobiaceae	0.00854298	0	0	0	0	0	0	7.76446e-05	9.32242e-05	0	0	9.4509e-05	6.01151e-05	0	0	0	0	0	0
16S	Family	Geodermatophilaceae	0.0345016	0	0	0	0	0	0	0	0.000217523	4.9287e-05	0	0	4.50863e-05	0	0	0	0	0	0
16S	Family	Woeseiaceae	0.928049	0	0	0	0	1.57664e-05	4.61482e-05	0.00013976	0	0	4.61439e-05	0	0	1.54758e-05	3.08228e-05	0	0	0	0
16S	Family	Micropepsaceae	0.791235	0	0	0	0	0	7.69136e-05	7.76446e-05	0	0	6.15252e-05	0	0	3.09516e-05	3.08228e-05	0	0	0	0
16S	Family	Steroidobacteraceae	0.89369	0	0	7.64432e-05	0	0	1.53827e-05	4.65867e-05	0	0	0	0	6.01151e-05	0	0	0	0	7.75807e-05	0
16S	Family	Nocardioidaceae	0.121139	0	1.48626e-05	0	0	0	0	0	0	3.2858e-05	7.69065e-05	6.3006e-05	1.50288e-05	0	0	0	4.72374e-05	1.55161e-05	0
16S	Family	Bdellovibrionaceae	0.194151	0	0	0	0	0	0	0	0.000108762	0	0	3.1503e-05	0	7.7379e-05	3.08228e-05	0	0	1.55161e-05	0
16S	Family	Solibacteraceae_(Subgroup_3)	0.325547	0	0	0	0	0	0	0	0.000155374	0	0	3.1503e-05	0	0	7.7057e-05	0	0	0	0
16S	Family	Clade_I	0.776551	0	7.4313e-05	3.05773e-05	0	0	0	0	0	1.6429e-05	9.22878e-05	0	0	0	0	0	0	3.10323e-05	0
16S	Family	Puniceicoccaceae	0.112406	0	0	0	0	3.15328e-05	0	0.000124231	4.66121e-05	0	0	3.1503e-05	0	0	0	0	0	0	0
16S	Family	Acidobacteriaceae_(Subgroup_1)	0.873671	0	0	0.000107021	0	0	0	0	0	0	4.61439e-05	0	0	3.09516e-05	0	0	0	0	4.53206e-05
16S	Family	Pseudonocardiaceae	0.283428	6.45651e-05	0	0	0	0	9.22963e-05	0	6.21494e-05	0	0	0	0	0	0	0	0	0	0
16S	Family	Acidothermaceae	0.363706	0	0	0.000122309	0	0	0	0	0	0	0	0	0	0	0	0	0	7.75807e-05	1.51069e-05
16S	Family	Hyphomonadaceae	0.586071	0	0	0	0	0	0	0	0	0	7.69065e-05	0	0	0	0	0	0	0.000124129	0
16S	Family	Stappiaceae	0.586071	0	0	0.000183464	0	0	0	0	0	1.6429e-05	0	0	0	0	0	0	0	0	0
16S	Family	Rhodopirillaceae	0.30402	0	0	0	0	0	0	0	0	1.6429e-05	0	7.87575e-05	0	0	0	0	4.72374e-05	0	4.53206e-05
16S	Family	Unknown_Family	0.986241	0	0	0	0	0.000110365	0	0	0	0	6.15252e-05	0	0	0	1.54114e-05	0	0	0	0
16S	Family	Desulfobacteraceae	0.120314	0	0	4.58659e-05	0	0	0.000138444	0	0	0	0	0	0	0	0	0	0	0	0
16S	Family	Paenibacillaceae	0.804337	0	7.4313e-05	0	0	0	0	4.65867e-05	0	0	1.53813e-05	0	0	0	0	0	0	0	4.53206e-05
16S	Family	Micromonosporaceae	0.120314	0	0	0	0	0	0	0	0.000108762	6.5716e-05	0	0	0	0	0	0	0	0	0
16S	Family	Tenderiaceae	0.290905	0	0	0	0	0	0	0	0	8.2145e-05	4.61439e-05	0	0	0	0	0	0	3.10323e-05	1.51069e-05
16S	Family	Diplorickettsiaceae	0.367879	0	0	0	0	0	0	0	0.000170911	0	0	0	0	0	0	0	0	0	0
16S	Family	Amoebophilaceae	0.367879	0	0	0	0	0	0	0	0.000170911	0	0	0	0	0	0	0	0	0	0
16S	Family	Desulfobulbaceae	0.740506	0	0	0	0	3.15328e-05	0	6.21157e-05	0	0	0	0	1.50288e-05	6.19032e-05	0	0	0	0	0
16S	Family	Nitrosomonadaceae	0.724357	0	0	0	0	0	3.07654e-05	0	0	0	4.61439e-05	0	4.50863e-05	4.64274e-05	0	0	0	0	0
16S	Family	Polyangiaceae	0.586071	0	0	0.000137598	0	0	0	0	0	0	3.07626e-05	0	0	0	0	0	0	0	0
16S	Family	Rs-E47_termite_group	0.283428	0	0	0	0	0	0	0	0	0	0	0	4.50863e-05	0	0	0	0	7.75807e-05	4.53206e-05
16S	Family	Haliangiaceae	0.367879	0.000161413	0	0	0	0	0	0	0	0	0	0	0	0	0	0	0	0	0
16S	Family	Sphingobacteriaceae	0.367879	0	0	0	0	0	0	0	0.000155374	0	0	0	0	0	0	0	0	0	0
16S	Family	uncultured_soil_bacterium	0.120314	0	0	0	0	0	0	0	0	0	0	0	0	0	6.16456e-05	0	7.8729e-05	0	0
16S	Family	Fimbriimonadaceae	0.586071	0	0	0	0	0	4.61482e-05	9.31735e-05	0	0	0	0	0	0	0	0	0	0	0
16S	Family	uncultured_Gemmatimonadetes_bacterium	0.89369	0	2.97252e-05	0	0	1.57664e-05	0	0	0	0	4.61439e-05	0	0	3.09516e-05	1.54114e-05	0	0	0	0
16S	Family	Nitrospiraceae	0.0345016	0	0	0	0	0	0	4.65867e-05	1.55374e-05	6.5716e-05	0	0	0	0	0	0	0	0	0
16S	Family	Limnochordaceae	0.283428	8.07063e-05	0	0	0	3.15328e-05	0	0	0	0	1.53813e-05	0	0	0	0	0	0	0	0
16S	Family	Cryomorphaceae	0.163524	3.22825e-05	2.97252e-05	0	0	1.57664e-05	0	0	0	0	0	0	0	0	4.62342e-05	0	0	0	0
16S	Family	Acanthopleuribacteraceae	0.367879	0	0	0	0	0	0	0	0	0	0.00012305	0	0	0	0	0	0	0	0
16S	Family	ML635J-40_aquatic_group	0.367879	0	0	0.000122309	0	0	0	0	0	0	0	0	0	0	0	0	0	0	0
16S	Family	Rickettsiaceae	0.586071	0	0	0	0	6.30656e-05	0	4.65867e-05	0	0	0	0	0	0	0	0	0	0	0
16S	Family	Streptosporangiaceae	0.112406	1.61413e-05	0	0	0	0	0	0	0	0	0	0	0	3.09516e-05	0	0	1.57458e-05	4.65484e-05	0
16S	Family	Kordiimonadaceae	0.367879	0	0	0	0	0	0	0	0.000108762	0	0	0	0	0	0	0	0	0	0
16S	Family	Barnesiellaceae	0.363706	0	0	0	0	1.57664e-05	4.61482e-05	0	0	0	0	0	0	4.64274e-05	0	0	0	0	0
16S	Family	Kiloniellaceae	0.367879	0	0	0	0	0	0	0	0	0	0	0	0	0.000108331	0	0	0	0	0
16S	Family	Bacteroidetes_vadinHA17	0.120314	0	0	0	0	0	0	6.21157e-05	0	0	4.61439e-05	0	0	0	0	0	0	0	0
16S	Family	Saprospiraceae	0.120314	0	0	0	0	0	0	0	0	0	7.69065e-05	0	3.00576e-05	0	0	0	0	0	0
16S	Family	Balneolaceae	0.586071	0	5.94504e-05	0	0	0	0	0	0	0	0	0	0	4.64274e-05	0	0	0	0	0
16S	Family	TRA3-20	0.586071	0	0	0	0	0	0	0	0	1.6429e-05	0	0	0	0	0	0	0	7.75807e-05	0
16S	Family	Beijerinckiaceae	0.586071	0	0	0	0	0	0	0	0	1.6429e-05	0	0	0	7.7379e-05	0	0	0	0	0
16S	Family	Thermoactinomycetaceae	0.586071	0	0	0	0	0	4.61482e-05	0	0	0	0	4.72545e-05	0	0	0	0	0	0	0
16S	Family	uncultured_Acidobacteria_bacterium	0.367879	0	0	0	0	0	0	0	0	0	0	0	0	9.28548e-05	0	0	0	0	0
16S	Family	Rhizobiales_Incertae_Sedis	0.586071	0	0	0	0	4.72992e-05	0	0	0	0	0	0	4.50863e-05	0	0	0	0	0	0
16S	Family	67-14	0.367879	0	0	0	0	0	0	0	0	0	9.22878e-05	0	0	0	0	0	0	0	0
16S	Family	SM2D12	0.367879	0	0	9.17319e-05	0	0	0	0	0	0	0	0	0	0	0	0	0	0	0
16S	Family	Nocardiopsaceae	0.363706	0	1.48626e-05	3.05773e-05	0	0	0	0	0	0	0	0	4.50863e-05	0	0	0	0	0	0
16S	Family	Solirubrobacteraceae	0.367879	0	0	0	0	0	0	0	7.76868e-05	0	0	0	0	0	0	0	0	0	0
16S	Family	Cellvibrionaceae	0.367879	0	0	0	0	0	0	0	7.76868e-05	0	0	0	0	0	0	0	0	0	0
16S	Family	Hydrogenophilaceae	0.367879	0	0	0	0	0	0	0	7.76868e-05	0	0	0	0	0	0	0	0	0	0
16S	Family	Alteromonadaceae	0.586071	0	0	0	0	0	4.61482e-05	0	0	0	0	0	0	0	0	0	3.14916e-05	0	0
16S	Family	uncultured_Bradyrhizobiaceae_bacterium	0.367879	0	0	0	0	0	7.69136e-05	0	0	0	0	0	0	0	0	0	0	0	0
16S	Family	SC-I-84	0.586071	0	0	0	0	0	4.61482e-05	0	0	0	0	0	3.00576e-05	0	0	0	0	0	0
16S	Family	Magnetospiraceae	0.367879	6.45651e-05	0	0	0	0	0	0	0	0	0	0	0	0	0	0	0	0	0
16S	Family	Catenulisporaceae	0.586071	1.61413e-05	0	0	0	0	0	0	0	0	0	0	0	0	0	0	0	4.65484e-05	0
16S	Family	Promicromonosporaceae	0.586071	0	0	1.52886e-05	0	0	0	0	0	0	0	0	0	0	0	0	4.72374e-05	0	0
16S	Family	B1-7BS	0.367879	0	0	0	0	0	0	0	6.21494e-05	0	0	0	0	0	0	0	0	0	0
16S	Family	Eubacteriaceae	0.367879	0	0	0	0	0	0	6.21157e-05	0	0	0	0	0	0	0	0	0	0	0
16S	Family	Koribacteraceae	0.586071	0	0	0	0	1.57664e-05	0	0	0	0	4.61439e-05	0	0	0	0	0	0	0	0
16S	Family	Iamiaceae	0.367879	0	0	0	0	0	0	0	0	0	0	0	0	6.19032e-05	0	0	0	0	0
16S	Family	Rhodospirillaceae	0.367879	0	0	0	0	0	6.15309e-05	0	0	0	0	0	0	0	0	0	0	0	0
16S	Family	Pseudohongiellaceae	0.367879	0	0	0	0	0	0	0	0	0	6.15252e-05	0	0	0	0	0	0	0	0
16S	Family	Gallionellaceae	0.367879	0	0	6.11546e-05	0	0	0	0	0	0	0	0	0	0	0	0	0	0	0
16S	Family	NS9_marine_group	0.367879	0	0	0	0	0	0	0	0	0	0	0	0	0	0	0	0	0	6.04275e-05
16S	Family	Nannocystaceae	0.367879	0	0	0	0	0	0	0	0	0	0	0	6.01151e-05	0	0	0	0	0	0
16S	Family	Thermoanaerobaculaceae	0.367879	0	0	0	0	0	0	0	0	0	0	4.72545e-05	0	0	0	0	0	0	0
16S	Family	Victivallaceae	0.586071	0	0	0	0	3.15328e-05	0	0	0	0	0	0	0	1.54758e-05	0	0	0	0	0
16S	Family	uncultured_gamma_proteobacterium	0.367879	0	0	0	0	0	0	0	0	0	0	0	0	4.64274e-05	0	0	0	0	0
16S	Family	AB1	0.586071	0	0	0	0	0	0	1.55289e-05	0	0	0	0	0	0	3.08228e-05	0	0	0	0
16S	Family	Sulfuricellaceae	0.367879	0	0	0	0	0	0	0	0	0	4.61439e-05	0	0	0	0	0	0	0	0
16S	Family	0319-6G20	0.367879	0	0	0	0	0	0	0	0	0	4.61439e-05	0	0	0	0	0	0	0	0
16S	Family	Coriobacteriales_Incertae_Sedis	0.120314	0	0	0	0	0	0	0	0	0	0	0	0	1.54758e-05	0	0	0	0	3.02138e-05
16S	Family	Acetobacteraceae	0.586071	0	0	0	0	0	0	0	0	0	0	0	3.00576e-05	0	1.54114e-05	0	0	0	0
16S	Family	Synergistaceae	0.586071	0	0	0	0	0	0	0	0	0	0	0	3.00576e-05	0	0	0	0	0	1.51069e-05
16S	Family	KD3-10	0.367879	0	0	0	0	0	0	0	0	0	0	0	4.50863e-05	0	0	0	0	0	0
16S	Family	Blastocatellaceae	0.367879	0	0	0	0	3.15328e-05	0	0	0	0	0	0	0	0	0	0	0	0	0
16S	Family	Microtrichaceae	0.367879	0	0	0	0	0	0	0	0	0	0	3.1503e-05	0	0	0	0	0	0	0
16S	Family	Anaplasmataceae	0.367879	0	0	0	0	0	0	0	0	0	0	3.1503e-05	0	0	0	0	0	0	0
16S	Family	Crocinitomicaceae	0.367879	0	0	0	0	0	0	0	0	0	0	0	0	0	0	3.1094e-05	0	0	0
16S	Family	Hymenobacteraceae	0.367879	0	0	0	0	0	0	0	3.10747e-05	0	0	0	0	0	0	0	0	0	0
16S	Family	Syntrophaceae	0.367879	0	0	0	0	0	0	3.10578e-05	0	0	0	0	0	0	0	0	0	0	0
16S	Family	Thioalkalispiraceae	0.367879	0	0	0	0	0	0	0	0	0	0	0	0	3.09516e-05	0	0	0	0	0
16S	Family	Sandaracinaceae	0.367879	0	0	0	0	0	0	0	0	0	0	0	0	3.09516e-05	0	0	0	0	0
16S	Family	NS11-12_marine_group	0.367879	0	0	0	0	0	0	0	0	0	3.07626e-05	0	0	0	0	0	0	0	0
16S	Genus	Prevotella_1	0.160348	0.592901	0.717804	0.462099	0.542648	0.407877	0.379384	0.248354	0.23508	0.551636	0.470314	0.514917	0.470416	0.225467	0.477754	0.322336	0.437954	0.178886	0.43106
16S	Genus	uncultured_rumen_bacterium	0.587333	0.0683906	0.0644145	0.113962	0.0956721	0.104137	0.11777	0.0718212	0.12332	0.102205	0.0746762	0.0818606	0.139993	0.111983	0.153374	0.0860372	0.104536	0.0736551	0.121807
16S	Genus	Prevotellaceae_UCG-001	0.443585	0.0841283	0.0141789	0.00547334	0.0599709	0.0169174	0.0142444	0.013417	0.0235857	0.0673917	0.0657704	0.0335192	0.0091375	0.0219756	0.00893862	0.229101	0.072289	0.319027	0.0249868
16S	Genus	Other	0.884434	0.038045	0.0246719	0.0485568	0.0326954	0.0528175	0.042164	0.0533418	0.130949	0.0294736	0.114191	0.0352361	0.0177039	0.0664841	0.0275248	0.0514917	0.0341684	0.173688	0.023038
16S	Genus	Ambiguous_taxa	0.459426	0.0515875	0.0165421	0.0582956	0.0489232	0.0791947	0.0811285	0.110768	0.118628	0.0461326	0.0136125	0.0583593	0.00692827	0.0457929	0.0345216	0.0223877	0.0288463	0.0835234	0.0135509
16S	Genus	Rikenellaceae_RC9_gut_group	0.796068	0.0217261	0.015472	0.0225202	0.0538475	0.0668969	0.0958959	0.0715417	0.0403194	0.02811	0.0552189	0.0207447	0.0268564	0.13173	0.118375	0.0378881	0.0235085	0.0151593	0.0570889
16S	Genus	uncultured_bacterium	0.64118	0.0202412	0.0212535	0.0613992	0.0230707	0.0253366	0.0326268	0.154295	0.0553751	0.0130775	0.0260559	0.0869168	0.024031	0.0283207	0.0320866	0.0893021	0.0978287	0.0225139	0.0194879
16S	Genus	Prevotellaceae_UCG-003	0.948729	0.00960405	0.0306318	0.0138821	0.0132221	0.0341185	0.0362878	0.0221287	0.0172465	0.0199612	0.0264712	0.0160193	0.0266009	0.0637139	0.00924684	0.0234294	0.023351	0.0241586	0.00694917
16S	Genus	uncultured	0.737792	0.00631124	0.0211197	0.0293695	0.00370921	0.0196292	0.0053378	0.00953475	0.0123056	0.0108431	0.00412219	0.0115459	0.00562076	0.00506059	0.00574846	0.0202422	0.0135099	0.00238949	0.00726641
16S	Genus	Ruminococcaceae_UCG-013	0.401607	0.00234048	0.000980931	0.00831703	0.0277232	0.00567591	0.0261045	0.0103267	0.000435046	0.0157061	0.00158427	0.00198469	0.000105201	0.00348206	0.0062108	0.00104165	0.0365617	0.00068271	0.00067981
16S	Genus	Citrobacter	0.149481	0.00850645	0.00463713	0.0113442	0.00222233	0.00871882	0.0132291	0.0116622	0.0209444	0.00161004	0.0110438	0.00883659	0.00796525	0.00546296	0.00863039	0.00138368	0.00593617	0.00519791	0.0041695
16S	Genus	Erysipelotrichaceae_UCG-004	0.268262	0.00243733	0.00112956	0.00562622	0.00657106	0.00917605	0.0193053	0.00903783	0.00736471	0.00374581	0.00439905	0.00143339	0.000556065	0.0086974	0.0176307	0.0068096	0.015053	0.00988378	0.000710023
16S	Genus	Pseudobutyrivibrio	0.281111	0.000936194	0.00102552	0.00278253	0.00155083	0.00939678	0.00243047	0.0101404	0.00773761	0.00187291	0.0012305	0.00308729	0.0405476	0.00119164	0.000554811	0.0012904	0.00275551	0.00189297	0.0367399
16S	Genus	Ruminococcaceae_UCG-014	0.317843	0.00319597	0.00269013	0.0108855	0.00561178	0.00531328	0.00895274	0.00860302	0.00700735	0.00599658	0.00655243	0.00510349	0.0179894	0.00348206	0.00479295	0.00565912	0.00604639	0.00319633	0.00894327
16S	Genus	Fusobacterium	0.492824	0.00288929	0.00221453	0.00455602	0.000879339	0.00296408	0.00584543	0.00349401	0.00926027	0.000755734	0.00389147	0.00378036	0.00314102	0.0628472	0.00343674	0.000668522	0.00229889	0.00178436	0.00167686
16S	Genus	Fibrobacter	0.323468	0.00334124	0.0083825	0.00720095	0.00634723	0.0106266	0.00459943	0.00309025	0.00674321	0.00384438	0.00398376	0.00845856	0.00174334	0.00454989	0.00414567	0.00918829	0.00814058	0.00228087	0.0172067
16S	Genus	Prevotellaceae_UCG-004	0.459426	0.00140429	0.000817443	0.00477006	0.00287784	0.0166336	0.00278427	0.0219113	0.0066966	0.0021522	0.00782908	0.000882084	0.0154045	0.00453441	0.00214219	0.00177236	0.00105497	0.00256016	0.013989
16S	Genus	Ruminococcus_1	0.197922	0.00511678	0.00344812	0.00784308	0.0029258	0.00532904	0.00504553	0.0043481	0.00837464	0.00239863	0.00566032	0.00464669	0.00802537	0.00259994	0.00204972	0.00172572	0.0022674	0.00448417	0.0248659
16S	Genus	Ruminococcaceae_NK4A214_group	0.55722	0.00861944	0.00129305	0.00509112	0.00570771	0.00435153	0.00404566	0.00318343	0.00438154	0.0062923	0.00578337	0.00891535	0.00734907	0.0072891	0.00326722	0.00634318	0.00546379	0.00242052	0.00646575
16S	Genus	Butyrivibrio_2	0.372207	0.00163027	0.000148626	0.00142184	0.00143892	0.00668496	0.000661457	0.00760917	0.00376004	0.00082145	0.00373766	0.000882084	0.0299974	0.00213566	0.00115586	0.000404223	0.000771544	0.00131887	0.017524
16S	Genus	Lachnospiraceae_NK4A136_group	0.281111	0.00301842	0.00224425	0.00550391	0.00166275	0.00357897	0.004984	0.00451891	0.00738025	0.00234935	0.00646015	0.00344958	0.0108207	0.00264636	0.00319016	0.00281401	0.00270828	0.00254465	0.00916988
16S	Genus	Lactobacillus	0.331124	0.00309912	0.0023037	0.00582498	0.000927303	0.00263299	0.00621462	0.00472079	0.00896506	0.0016429	0.0063371	0.00403239	0.00459881	0.00727363	0.00389909	0.00166353	0.00322789	0.00342907	0.00367097
16S	Genus	Treponema_2	0.948729	0.00361564	0.00111469	0.00590142	0.00153485	0.0037524	0.00326114	0.00340083	0.00633924	0.00182362	0.00250715	0.0073087	0.00156299	0.00301778	0.00285111	0.00293839	0.00371601	0.00189297	0.0159227
16S	Genus	Ruminococcaceae_UCG-010	0.884434	0.00264717	0.00243747	0.00486179	0.00559579	0.00457226	0.00324575	0.00270203	0.00265689	0.00905238	0.00163042	0.00453643	0.00273524	0.00379157	0.00346757	0.00935931	0.00483396	0.00119474	0.0013143
16S	Genus	Lachnospiraceae_ND3007_group	0.308684	0.0020338	0.00294279	0.000825587	0.00295778	0.00383124	0.0021382	0.0177961	0.00481658	0.00141289	0.00203033	0.00393788	0.00593637	0.00306421	0.00166443	0.000839539	0.00237762	0.00445313	0.00339905
16S	Genus	Ruminococcaceae_V9D2013_group	0.191098	0.000823205	0.000267527	0.0157779	0.00455657	0.00231766	0.00724526	0.00847879	0.00222184	0.00506013	0.000876734	0.00382762	0.00267512	0.00112973	0.0014795	0.00177236	0.00303894	0.000356871	0.000468313
16S	Genus	[Eubacterium]_coprostanoligenes_group	0.796068	0.00206608	0.00167947	0.0048465	0.00364526	0.00357897	0.00339958	0.00500031	0.00441261	0.00563514	0.00292245	0.00166966	0.00238958	0.00487488	0.00560975	0.00368464	0.00152734	0.00178436	0.00228114
16S	Genus	Christensenellaceae_R-7_group	0.359374	0.00172712	0.000668817	0.00198752	0.00223832	0.00269606	0.00193822	0.00298155	0.00197324	0.00642374	0.00209186	0.00185868	0.00345662	0.00320349	0.00134079	0.0020833	0.0013069	0.00133439	0.0174333
16S	Genus	Ruminococcaceae_UCG-002	0.522504	0.000193695	0.00173892	0.00654354	0.000831375	0.00818276	0.00618385	0.0119883	0.000450583	0.00105146	0.000815209	0.00527675	0.000586122	0.00114521	0.00087845	0.00438426	0.00335386	0.000139645	0.000422993
16S	Genus	Prevotella_9	0.547529	0.00245347	0.00112956	0.00136069	0.000655507	0.00324788	0.00289195	0.00189453	0.00536039	0.00961096	0.00333774	0.000645812	0.00144276	0.00216661	0.00188019	0.000202111	0.000913256	0.0138714	0.00101216
16S	Genus	Bacteroides	0.079953	0.00238891	0.00136736	0.00264494	0.000463651	0.00163971	0.00421487	0.00500031	0.00776868	0.00253007	0.00335312	0.00209495	0.00335142	0.0019809	0.0029744	0.00101056	0.00212568	0.00282394	0.00152579
16S	Genus	Anaeroplasma	0.22908	0.00206608	0.00136736	0.00425024	0.00230227	0.00127708	0.00118447	0.00116467	0.00902721	0.000460012	0.000138432	0.000472545	0.0176137	0.00160948	0.00106339	0.000186564	0.000834527	0.00155161	0.00111791
16S	Genus	Paraprevotella	0.116928	0.000726357	0.000594504	0.000412794	0.00526004	0.000977517	0.00147674	0.000683272	0.000621494	0.00210291	0.00209186	0.000693066	0.00211906	0.00269279	0.00748994	0.00237869	0.00193673	0.000698227	0.00330841
16S	Genus	Prevotellaceae_NK3B31_group	0.29115	0.000419673	0.000133763	0.000703278	0.000495627	0.00146628	0.0015998	0.00441021	0.00267243	0.000345009	0.0080598	0.000504048	0.00476412	0.00502964	0.000940096	0.000357582	0.000661324	0.00060513	0.00261349
16S	Genus	Escherichia-Shigella	0.128397	0.00284086	0.00120387	0.00374572	0.000575567	0.00157664	0.00330729	0.00263992	0.0046146	0.000591444	0.00303012	0.00193744	0.00214912	0.00159401	0.0016182	0.000481958	0.00119668	0.00145852	0.00067981
16S	Genus	Prevotellaceae_Ga6A1_group	0.994169	0.00214679	0.00225911	0.00111607	0.000143892	0.000268029	0.00109217	0.000621157	0.00576436	0.00100217	0.000323007	0.00296128	9.01727e-05	0.000448798	0.000154114	0.0128729	0.00250358	0.000558581	0.000513634
16S	Genus	SP3-e08	0.423311	0.000548803	0.00172406	0	0.00369322	0.00129285	0.00221511	0.000419281	0.000403971	0.000805021	0.000984403	0.000598557	0.00278032	0.000557129	0.00302064	0.00464856	0.00207845	0.000574097	0.0010877
16S	Genus	Enterococcus	0.235877	0.00182396	0.00104038	0.00261436	0.000271796	0.00124555	0.00246124	0.0024691	0.00388434	0.00032858	0.00184576	0.00130737	0.00156299	0.0009595	0.00146408	0.000435317	0.000850273	0.00136542	0.00107259
16S	Genus	Enterobacter	0.184509	0.00206608	0.000951206	0.00189579	0.000399699	0.000930218	0.00199975	0.00277968	0.00329392	0.000377867	0.00292245	0.0016224	0.00148785	0.00139282	0.00155655	0.000544146	0.0011337	0.000698227	0.000634489
16S	Genus	Selenomonas_1	0.492824	0.000435814	0.000148626	0.00129954	0.000303772	0.00236496	0.000538395	0.0051556	0.00343376	0.000213577	7.69065e-05	0.00357559	0.00135259	0.00131544	0.000554811	0.000357582	0.000661324	0.000325839	0.00327819
16S	Genus	Neisseria	0.716531	0.000161413	0.000178351	0.000183464	0.000255808	0.000268029	0.000446099	0.000248463	0.000341822	0.000361438	0.000153813	0.000346533	0.000300576	0.016977	0.000369874	0.000217658	0.000125966	0.000263774	0.00024171
16S	Genus	uncultured_Bacteroidales_bacterium	0.121103	0.000920052	0.00080258	0.00159002	0.000303772	0.000851386	0.00156904	0.00191006	0.00234614	0.000410725	0.00146122	0.0010711	0.0029757	0.000913072	0.0014795	0.000357582	0.000677069	0.00102407	0.000407886
16S	Genus	bacterium_P201	0.755254	0.000193695	0.00167947	0.000366928	0.00103922	0.00022073	0.000523013	1.55289e-05	0.000372897	0.0021522	0.00301474	0.00189018	0.000706353	0.000386895	9.24684e-05	0.00329597	0.00472374	7.75807e-05	3.02138e-05
16S	Genus	Alloprevotella	0.0132781	0.000597227	0.000579641	0.000703278	0.000511615	0.00061489	0.000615309	0.00100938	0.00135175	0.00326937	0.000876734	0.00111836	0.00168322	0.00386895	0.000832216	0.000466411	0.000677069	0.000837872	0.000498527
16S	Genus	unidentified_rumen_bacterium_RFN41	0.359374	0.00209836	0.000133763	0.00110078	0.00289382	0.000882919	0.00103064	0.000559041	0.000497196	0.0016429	0.000215338	0.00157515	6.01151e-05	0.000851169	0.000477754	0.000357582	0.000141712	0.00356871	0.000105748
16S	Genus	Ruminococcaceae_UCG-005	0.675831	0.000677933	0.000832305	0.00116194	0.000303772	0.000835619	0.00186131	0.00156842	0.00102547	0.00065716	0.000399914	0.00344958	0.000526007	0.000727363	0.000662691	0.000637428	0.000881765	0.00080684	0.000619382
16S	Genus	Acetitomaculum	0.652528	4.84238e-05	4.45878e-05	0.000259907	6.39519e-05	0.00171854	0.000184593	0.000295049	0.00355806	3.2858e-05	0.00012305	0.000110261	0.00434332	0.00221304	0.000184937	7.77351e-05	4.72374e-05	6.20646e-05	0.00367097
16S	Genus	Blautia	0.55722	0.000920052	0.000445878	0.00149829	0.000335748	0.000993284	0.00135368	0.00153736	0.00225292	0.000476441	0.000876734	0.000708818	0.00103699	0.00117616	0.000508576	0.000279846	0.000724307	0.000589613	0.00129919
16S	Genus	Helicobacter	0.197922	0.00122674	0.000772855	0.00191108	0.000351735	0.000961751	0.000999877	0.00136654	0.00211308	0.000509299	0.000569108	0.000960842	0.000916756	0.000649984	0.000863039	0.000342034	0.00078729	0.000729259	0.000664703
16S	Genus	uncultured_organism	0.172005	0.000855487	0.000639092	0.00140656	0.000191856	0.000409927	0.00136906	0.00124231	0.00188002	0.000410725	0.00136894	0.00127587	0.00114219	0.000588081	0.00100174	0.000326487	0.000960494	0.000698227	0.000528741
16S	Genus	Butyrivibrio	0.827959	9.68476e-05	1.48626e-05	7.64432e-05	0	9.45984e-05	7.69136e-05	0.000170818	9.32242e-05	1.6429e-05	0.00012305	4.72545e-05	1.50288e-05	0.000108331	6.16456e-05	4.66411e-05	7.8729e-05	0	0.0151673
16S	Genus	Succinivibrio	0.959891	0.000161413	0.000252664	0.0022933	0.000143892	0.0022546	0.000646074	0.000885148	0.000870092	0.000772163	0.000553727	0.000488297	0.000405777	0.000123806	0.000200348	1.5547e-05	0.00296021	0.00167574	0.00140494
16S	Genus	Anaerovorax	0.296303	0.000322825	5.94504e-05	0.000443371	0.000975267	0.00137168	0.000584543	0.00204982	0.00127406	0.00110074	0.000630633	0.000456794	0.000901727	0.00105235	0.00123291	0.00113493	0.000614086	0.00020171	0.00105748
16S	Genus	Alistipes	0.051565	0.000694075	0.000326977	0.000749144	0.000111916	0.000457226	0.000861432	0.00100938	0.00223738	0.000525728	0.000861353	0.000787575	0.00320113	0.000588081	0.000570222	0.000264299	0.000503866	0.00068271	0.000815772
16S	Genus	Sutterella	0.301615	1.61413e-05	0.000297252	0.000412794	0	0.00863999	0.000153827	0.000372694	0.000372897	0.000969311	0.000169194	0.000126012	0.000976871	6.19032e-05	6.16456e-05	0	0.000125966	0.000232742	0.00176751
16S	Genus	Sediminispirochaeta	0.926795	0.000694075	0.000222939	0.00116194	0.00031976	0.0021127	0.000415333	0.00161501	0.000963316	0.000903595	0.000384533	0.0010396	0.000225432	0.00077379	0.000246583	0.00110384	0.00171629	0.000108613	0.0004381
16S	Genus	Prevotella_7	0.863986	6.45651e-05	4.45878e-05	7.64432e-05	6.39519e-05	9.45984e-05	4.61482e-05	0	6.21494e-05	4.9287e-05	4.61439e-05	0.000189018	7.51439e-05	0.0123806	6.16456e-05	6.21881e-05	0.000173204	1.55161e-05	3.02138e-05
16S	Genus	Lachnospiraceae_AC2044_group	0.64118	0.00012913	0.000118901	0.000687989	0.00356532	0.00078832	0.000399951	0.00085409	0.0012896	0.000246435	0.000276863	0.00031503	0.00141271	0.000139282	0.000446931	0.000808445	0.000157458	0.000248258	0.00113302
16S	Genus	[Eubacterium]_ruminantium_group	0.926795	0.000274402	0.000386427	0.000810298	0.000527603	0.00102482	0.000523013	0.000527983	0.000885629	0.00032858	0.00181499	0.000236273	0.00049595	0.000201185	0.000308228	0.000668522	0.000614086	0.00152058	0.00145026
16S	Genus	Lachnospiraceae_NK3A20_group	0.0823254	0.000322825	2.97252e-05	0.000305773	0.000127904	0.000772554	0.000230741	0.0012889	0.00135175	0.000279293	0.000876734	0.000393788	0.00150288	0.000866645	0.00077057	0.00015547	0.000204695	0.000155161	0.00261349
16S	Genus	Ruminococcaceae_UCG-011	0.208618	9.68476e-05	2.97252e-05	0.000183464	0.000207844	0.000819853	0.000292272	0.000729859	0.00029521	0.000295722	0.000430676	0.000346533	0.000285547	0.000603556	0.000277405	0.000202111	0.000110221	6.20646e-05	0.00643553
16S	Genus	Papillibacter	0.202606	0.000225978	4.45878e-05	0.000382216	0.00111916	0.00157664	0.000230741	0.000729859	0.00130514	0.00121575	0.000415295	0.000393788	0.00115722	0.00077379	0.000231171	0.000746257	0.000220441	9.30969e-05	0.000558955
16S	Genus	Tyzzerella_3	0.611875	0.00421287	0.000312115	0.000810298	7.99399e-05	0.00022073	0.000307654	0.000124231	0.000217523	0.000131432	0.00132279	9.4509e-05	0.00157802	0.000170234	0.00010788	0.000404223	0.000645578	0.000108613	0.000151069
16S	Genus	Streptococcus	0.522504	0.00012913	2.97252e-05	0.000168175	9.59279e-05	0.000110365	0.000276889	6.21157e-05	0.000310747	0.000115003	0.000169194	0.000110261	0.000210403	0.00865097	0.000154114	4.66411e-05	0.000110221	0.000108613	0
16S	Genus	Roseburia	0.0549911	0.000500379	0.000728267	0.000779721	0.00023982	0.000819853	0.000538395	0.000823032	0.00160035	0.000147861	0.00070754	0.000677315	0.00112716	0.000603556	0.000616456	0.000124376	0.000267679	0.000124129	0.000332351
16S	Genus	Parabacteroides	0.268262	0.000435814	0.000326977	0.000458659	0.000143892	0.000236496	0.000907581	0.000900677	0.00197324	0.000295722	0.000599871	0.000661563	0.000450863	0.000572605	0.000893862	0.000171017	0.000377899	0.000651678	0.000543848
16S	Genus	Lachnospiraceae_UCG-006	0.359374	0.000242119	2.97252e-05	0.000397505	0.000223832	0.000819853	0.000492247	0.00104044	0.000932242	0.000213577	0.000307626	0.000346533	0.00121733	0.000433323	0.000169525	0.000186564	0.000204695	0.000294807	0.00276456
16S	Genus	Porphyromonas	0.160348	0.000112989	0.000237802	0.000259907	0.000191856	0.000299562	0.000199975	0.000108702	9.32242e-05	0.000115003	1.53813e-05	0.000252024	0.000165317	0.00747481	0.000200348	0.000202111	0.000157458	7.75807e-05	0.000120855
16S	Genus	Lachnoclostridium_12	0.367879	1.61413e-05	0.000104038	0.000825587	0.000463651	0.000362627	0.000261506	1.55289e-05	3.10747e-05	0.00016429	0	0.00184293	3.00576e-05	3.09516e-05	1.54114e-05	0.00233205	0.00214143	6.20646e-05	0.00148047
16S	Genus	[Eubacterium]_nodatum_group	0.75085	4.84238e-05	2.97252e-05	1.52886e-05	3.1976e-05	6.30656e-05	0.000184593	9.31735e-05	6.21494e-05	1.6429e-05	4.61439e-05	7.87575e-05	0.000180345	0.00860455	6.16456e-05	0	3.14916e-05	3.10323e-05	0.00024171
16S	Genus	Moryella	0.56758	4.84238e-05	2.97252e-05	4.58659e-05	1.5988e-05	0.00119825	0.000476864	0.000885148	0.0017868	0	0.000307626	0.000126012	0.00108207	0.000402371	0.000277405	6.21881e-05	0	4.65484e-05	0.00277967
16S	Genus	Desulfovibrio	0.459426	8.07063e-05	7.4313e-05	0.000214041	6.39519e-05	0.00162394	0.000123062	0.000621157	0.0019111	1.6429e-05	0.000399914	0.000189018	0.00073641	0.000355943	0.000339051	3.1094e-05	0	0.000155161	0.00256817
16S	Genus	Lachnospiraceae_UCG-008	0.140168	0.00012913	5.94504e-05	0.000122309	0.000191856	0.000772554	0.000123062	0.00153736	0.000435046	0.000279293	0.000153813	0.000267776	0.00181848	0.000526177	0.000169525	0.000326487	0.000157458	0.000108613	0.00214518
16S	Genus	Leptotrichia	0.459426	0.00012913	0.000104038	0.000168175	7.99399e-05	0.000189197	0.000153827	0.000201876	0.00023306	0.000115003	9.22878e-05	0.000126012	0.000195374	0.00657722	0.00010788	0.000295393	0.000267679	0.000170678	6.04275e-05
16S	Genus	Intestinimonas	0.0600327	0.000338967	0.000386427	0.000397505	0.00015988	0.000425693	0.00084605	0.000807504	0.00142944	0.000361438	0.000630633	0.000708818	0.000601151	0.000154758	0.000493165	0.000233205	0.000236187	0.000667194	0.000211496
16S	Genus	Mycoplasma	0.140168	1.61413e-05	0.000252664	0.000107021	1.5988e-05	0.000126131	6.15309e-05	0.00298155	0.000248598	4.9287e-05	0.000169194	0.000488297	0.00214912	0.000309516	7.7057e-05	3.1094e-05	1.57458e-05	0.000248258	0.000589168
16S	Genus	Prevotella	0.519457	8.07063e-05	0.000133763	9.17319e-05	3.1976e-05	0.000157664	7.69136e-05	4.65867e-05	4.66121e-05	6.5716e-05	4.61439e-05	0.000110261	0.00012023	0.00645341	3.08228e-05	0.000108829	4.72374e-05	1.55161e-05	6.04275e-05
16S	Genus	Pantoea	0.109004	0.000581086	0.000386427	0.000917319	4.79639e-05	0.000362627	0.000769136	0.000605628	0.000963316	4.9287e-05	0.000522964	0.000409539	0.00061618	0.000324992	0.000261994	0.00015547	0.000393645	0.000139645	0.000211496
16S	Genus	Oribacterium	0.0947299	0.00012913	4.45878e-05	0.000107021	0.000191856	0.000331095	0.000184593	0.00114914	0.000963316	0.000312151	0.000399914	0.000173267	0.000646238	0.0014083	0.000308228	0.000171017	0.000157458	1.55161e-05	0.000951734
16S	Genus	Lachnoclostridium	0.359374	0.000419673	0.000312115	0.000626835	0.000207844	0.00022073	0.000569161	0.000357165	0.000792405	9.8574e-05	0.000738303	0.000661563	0.00049595	0.000619032	0.000508576	0.000186564	0.000251933	0.000325839	0.000226603
16S	Genus	Ruminiclostridium	0.0758538	0.000403532	0.000237802	0.000611546	0.000175868	0.000331095	0.000492247	0.000667743	0.000605957	0.000197148	0.000430676	0.000441042	0.00132253	0.000278564	0.000400697	0.000186564	0.000173204	0.000139645	0.00048342
16S	Genus	Lachnospiraceae_FCS020_group	0.894839	0.000112989	0.000222939	0.000458659	0.000175868	0.000567591	0.000184593	0.000947264	0.000248598	0.000115003	0.000153813	9.4509e-05	0.000871669	0.00116069	0.000200348	0.000108829	4.72374e-05	6.20646e-05	0.00181283
16S	Genus	Oscillospira	0.401607	0.000306684	0.000104038	0.000366928	0.000127904	0.000551824	0.000692222	0.000729859	0.00147605	0.000180719	0.000399914	0.000645812	0.00024046	0.000232137	0.000261994	0.000326487	0.000251933	0.000418936	0.000226603
16S	Genus	Saccharofermentans	0.810158	0.000161413	1.48626e-05	0.000366928	0.000623531	0.000409927	0.00050763	0.000124231	0.000357359	0.00106788	0.000153813	0.000409539	0.000210403	0.000201185	0.000354462	0.000715163	0.000377899	0.000170678	0.00104237
16S	Genus	Shuttleworthia	0.121103	8.07063e-05	5.94504e-05	0.000152886	3.1976e-05	0.000567591	0.00016921	0.0011802	0.000512733	0.000131432	0.000169194	0.000567054	0.00139768	0.000634508	0.000138703	0.000186564	0.000283424	9.30969e-05	0.000800665
16S	Genus	Actinomyces	0.910324	8.07063e-05	4.45878e-05	1.52886e-05	1.5988e-05	6.30656e-05	1.53827e-05	0.00013976	0	9.8574e-05	0	1.57515e-05	9.01727e-05	0.00583438	3.08228e-05	0	1.57458e-05	0.000139645	3.02138e-05
16S	Genus	Mailhella	0.484254	0.000145271	0	0.000122309	0.000191856	0.000520291	0.000138444	0.00043481	0.000792405	3.2858e-05	0.000323007	0.000141764	0.000781497	0.000170234	0.000184937	6.21881e-05	7.8729e-05	0.000170678	0.00214518
16S	Genus	[Eubacterium]_oxidoreducens_group	0.134546	3.22825e-05	5.94504e-05	9.17319e-05	7.99399e-05	0.000536058	0.000138444	0.000683272	0.000217523	3.2858e-05	9.22878e-05	3.1503e-05	0.00175837	1.54758e-05	4.62342e-05	3.1094e-05	3.14916e-05	3.10323e-05	0.00222071
16S	Genus	Bifidobacterium	0.716531	0.000403532	0.000475603	0.000214041	4.79639e-05	0.000204963	0.000599926	0.000527983	0.000994391	0.00016429	0.000276863	0.000267776	0.000315604	0.00029404	0.00032364	0.000108829	0.000362153	0.000279291	7.55344e-05
16S	Genus	Peptostreptococcus	0.67475	0	2.97252e-05	0	1.5988e-05	3.15328e-05	0	0	0	1.6429e-05	1.53813e-05	0	0	0.00572605	1.54114e-05	0	0	0	0
16S	Genus	Campylobacter	0.75085	6.45651e-05	4.45878e-05	0.000244618	1.5988e-05	0.000299562	0.000107679	0.000186347	0.000543808	8.2145e-05	6.15252e-05	7.87575e-05	0.000135259	0.00326539	0.000169525	4.66411e-05	0.000204695	7.75807e-05	9.06413e-05
16S	Genus	Oscillibacter	0.308684	0.000355108	0.000208076	0.000611546	0.000223832	0.000441459	0.000707605	0.000403752	0.000108762	0.000115003	0.000261482	0.000283527	0.00037572	0.000402371	0.000277405	4.66411e-05	0.000283424	0.000356871	9.06413e-05
16S	Genus	Family_XIII_AD3011_group	0.0643969	3.22825e-05	0.000104038	6.11546e-05	3.1976e-05	0.000662189	3.07654e-05	0.00145972	0.000605957	6.5716e-05	0.000107669	0.000189018	0.000886698	0.000588081	0.000154114	7.77351e-05	6.29832e-05	0.000108613	0.000226603
16S	Genus	Parasutterella	0.112896	0.000274402	0.000118901	0.000305773	4.79639e-05	9.45984e-05	0.000276889	0.000512454	0.001041	0.000345009	0.000246101	0.000299279	0.000225432	0.000355943	0.000277405	0.00015547	0.000393645	0.000279291	0.000181283
16S	Genus	Aeromonas	0.0872833	0.000322825	0.000282389	0.000397505	0.000143892	0.000189197	0.000461482	0.000450339	0.00102547	6.5716e-05	0.000399914	0.000236273	0.000405777	0.000232137	0.00010788	9.32821e-05	9.44748e-05	0.000341355	0.000105748
16S	Genus	Haemophilus	0.622704	4.84238e-05	5.94504e-05	0.000198752	3.1976e-05	4.72992e-05	0.000107679	0.000201876	0.000248598	9.8574e-05	4.61439e-05	4.72545e-05	0.000165317	0.00360586	9.24684e-05	9.32821e-05	7.8729e-05	1.55161e-05	7.55344e-05
16S	Genus	probable_genus_10	0.0981128	1.61413e-05	1.48626e-05	6.11546e-05	0.00015988	0.000583357	1.53827e-05	0.00113361	0.000699181	0.000180719	0.000138432	6.3006e-05	0.00049595	6.19032e-05	1.54114e-05	7.77351e-05	0	1.55161e-05	0.00137473
16S	Genus	Defluviitaleaceae_UCG-011	0.580503	3.22825e-05	1.48626e-05	0.000290484	9.59279e-05	0.000362627	7.69136e-05	0.000450339	0.000574882	0	0.000199957	9.4509e-05	0.000676295	0.000278564	4.62342e-05	0.000108829	1.57458e-05	1.55161e-05	0.00152579
16S	Genus	Romboutsia	0.0131237	0.000193695	0.000252664	0.000382216	4.79639e-05	0.000189197	0.000353803	0.000295049	0.000450583	0.00098574	0.000569108	0.000346533	0.000105201	0.000123806	0.000169525	7.77351e-05	6.29832e-05	4.65484e-05	7.55344e-05
16S	Genus	Capnocytophaga	0.281111	0.000177554	0.000133763	0.000259907	0.000255808	0.000378394	0.000230741	0.000248463	0.000139836	0.000213577	0.000184576	0.000283527	0.00024046	0.000309516	0.000246583	0.000248752	0.000346408	0.000263774	0.000226603
16S	Genus	Weissella	0.0260139	3.22825e-05	2.97252e-05	3.05773e-05	3.1976e-05	7.8832e-05	0.00016921	7.76446e-05	0	0.00032858	0.000369151	0.000535551	0.000465892	0.000464274	0.000354462	0.000342034	0.000377899	0.000248258	0.000377672
16S	Genus	Corynebacterium	0.0728114	0.00012913	0.000148626	0.000122309	0.000175868	0.000252262	0.000199975	0.000263992	0.000217523	0.000262864	0.000246101	0.00031503	0.000255489	0.000340468	0.000339051	0.000326487	0.00018895	0.000139645	0.000135962
16S	Genus	unidentified_rumen_bacterium_RF3	0.281111	8.07063e-05	5.94504e-05	0.000122309	0.000527603	0.000504525	0.000261506	6.21157e-05	0.000186448	4.9287e-05	3.07626e-05	0.000220521	0	0.000541653	0.000647279	9.32821e-05	0.000535357	1.55161e-05	1.51069e-05
16S	Genus	Anaerovibrio	0.359374	0.000145271	4.45878e-05	9.17319e-05	0	0.000961751	4.61482e-05	0.00043481	0.000730256	8.2145e-05	3.07626e-05	0.000346533	0.000315604	0.000139282	0.000123291	0.00015547	1.57458e-05	4.65484e-05	0.000226603
16S	Genus	U29-B03	0.0408099	9.68476e-05	0	0.000122309	7.99399e-05	3.15328e-05	6.15309e-05	0.000496925	0.000217523	0.000197148	0.000522964	3.1503e-05	0.000255489	0.000355943	0.000508576	0.000590787	6.29832e-05	0.000124129	0.000105748
16S	Genus	Faecalibacterium	0.26206	0.00025826	5.94504e-05	9.17319e-05	0	0.000283795	0.00033842	0.000512454	0.000248598	0.000147861	0.000430676	0.000173267	0.000255489	0.000154758	9.24684e-05	3.1094e-05	0.000236187	0.000310323	9.06413e-05
16S	Genus	Lachnospiraceae_UCG-004	0.75085	8.07063e-05	4.45878e-05	0	0.000543591	9.45984e-05	3.07654e-05	0.000186347	4.66121e-05	0.000246435	3.07626e-05	6.3006e-05	0.000180345	1.54758e-05	9.24684e-05	4.66411e-05	6.29832e-05	3.10323e-05	0.00191857
16S	Genus	Candidatus_Soleaferrea	0.0708492	0	0	3.05773e-05	6.39519e-05	0.000126131	1.53827e-05	0.000745388	0.000155374	1.6429e-05	9.22878e-05	0.000141764	0.00108207	3.09516e-05	6.16456e-05	0	0	6.20646e-05	0.00096684
16S	Genus	Candidatus_Endomicrobium	0.323468	4.84238e-05	0.000356702	0.000137598	6.39519e-05	0.000236496	1.53827e-05	0.000248463	4.66121e-05	9.8574e-05	1.53813e-05	0	1.50288e-05	9.28548e-05	3.08228e-05	0.00133704	0.000740053	4.65484e-05	4.53206e-05
16S	Genus	Lachnoanaerobaculum	0.924158	1.61413e-05	1.48626e-05	3.05773e-05	0	0	3.07654e-05	6.21157e-05	1.55374e-05	0	0	3.1503e-05	1.50288e-05	0.00329635	0	0	1.57458e-05	3.10323e-05	1.51069e-05
16S	Genus	[Eubacterium]_xylanophilum_group	0.443585	0.000306684	0.000282389	0.000351639	7.99399e-05	0.000110365	0.000246124	9.31735e-05	0.000310747	4.9287e-05	0.000199957	7.87575e-05	0.000465892	0.000154758	0.000184937	4.66411e-05	0.000204695	0.000108613	0.000211496
16S	Genus	Collinsella	0.675831	0.000112989	0.000267527	0.000198752	0	0.000157664	0.000153827	0.00013976	0.00029521	8.2145e-05	0.000292245	4.72545e-05	0.000435835	0.000247613	0.000261994	4.66411e-05	0.000236187	0.000155161	0.000196389
16S	Genus	Desulfuromonas	0.172005	8.07063e-05	4.45878e-05	6.11546e-05	0.000127904	0.00039416	7.69136e-05	0.000590099	0.000279672	0.00016429	4.61439e-05	0.00020477	0.000510979	0.000402371	4.62342e-05	4.66411e-05	9.44748e-05	0.000108613	4.53206e-05
16S	Genus	hoa5-07d05_gut_group	0.281111	0.000484238	7.4313e-05	4.58659e-05	6.39519e-05	4.72992e-05	0.000246124	0.000170818	0.000699181	4.9287e-05	0.000246101	0.000267776	9.01727e-05	7.7379e-05	0	3.1094e-05	0.000220441	4.65484e-05	0.000407886
16S	Genus	Ruminobacter	0.288291	4.84238e-05	0	4.58659e-05	0	0	0	0	7.76868e-05	3.2858e-05	0.000815209	9.4509e-05	3.00576e-05	0	0	0.000855086	0.000236187	0	0.000830878
16S	Genus	Brochothrix	0.0131881	0	0	0	0	0	0	0	0	0.000394296	0.000415295	0.000409539	0.000270518	0.000324992	0.000354462	0.00031094	0.000393645	6.20646e-05	0.000120855
16S	Genus	[Anaerorhabdus]_furcosa_group	0.203648	0	0	4.58659e-05	9.59279e-05	0.000299562	0.000246124	0.000605628	0.000248598	9.8574e-05	4.61439e-05	9.4509e-05	0.000676295	0.000216661	0	1.5547e-05	1.57458e-05	4.65484e-05	0.000302138
16S	Genus	Dialister	0.639421	0	0	1.52886e-05	0	3.15328e-05	1.53827e-05	0	4.66121e-05	1.6429e-05	3.07626e-05	0	0	0.00278564	0	4.66411e-05	6.29832e-05	0	0
16S	Genus	Solobacterium	0.269927	0	1.48626e-05	0	0	4.72992e-05	4.61482e-05	0.000155289	6.21494e-05	0	4.61439e-05	7.87575e-05	7.51439e-05	0.00208923	1.54114e-05	0	0	0	0.000362565
16S	Genus	Vibrio	0.0406753	1.61413e-05	0	1.52886e-05	0	1.57664e-05	0.000184593	1.55289e-05	0.000124299	0.000213577	0.000276863	0.00031503	0.000165317	6.19032e-05	0.00032364	0.000139923	0.000110221	0.00088442	0.000105748
16S	Genus	Prevotella_2	0.796068	6.45651e-05	0.000267527	4.58659e-05	0.000111916	0.000204963	0.000138444	0.000248463	0.000201986	4.9287e-05	0.000138432	3.1503e-05	0.000195374	0.000526177	0.000123291	0.000264299	4.72374e-05	6.20646e-05	0.00024171
16S	Genus	Lachnoclostridium_10	0.519457	0.000161413	1.48626e-05	0.000152886	0.000367723	6.30656e-05	1.53827e-05	0.000807504	7.76868e-05	0.00016429	1.53813e-05	0.000252024	0.000165317	9.28548e-05	9.24684e-05	1.5547e-05	4.72374e-05	0.000155161	0.000287031
16S	Genus	Muribaculum	0.24146	0.000209836	2.97252e-05	0.00033635	3.1976e-05	0.000204963	0.000476864	0.000170818	0.000139836	8.2145e-05	0.00023072	0.000110261	0.00024046	0.00018571	3.08228e-05	7.77351e-05	7.8729e-05	0.000155161	7.55344e-05
16S	Genus	Ruminiclostridium_6	0.268262	9.68476e-05	7.4313e-05	4.58659e-05	9.59279e-05	0.000141898	0.00016921	0.000124231	0.000201986	0.00016429	0.000276863	6.3006e-05	0.000405777	0.000154758	3.08228e-05	7.77351e-05	0.000204695	0.000108613	0.000392779
16S	Genus	Ruminiclostridium_9	0.317843	4.84238e-05	7.4313e-05	0.000244618	4.79639e-05	0.00017343	7.69136e-05	0.000108702	0.00029521	0.000131432	0.000153813	0.000267776	0.000135259	7.7379e-05	0.00032364	0.000171017	0.000204695	0.00020171	4.53206e-05
16S	Genus	Marvinbryantia	0.982538	1.61413e-05	2.97252e-05	7.64432e-05	1.5988e-05	0.00022073	0.000153827	0.000124231	9.32242e-05	0	9.22878e-05	1.57515e-05	0.000435835	0.000232137	0	0	0.000125966	6.20646e-05	0.00107259
16S	Genus	possible_genus_Sk018	0.332433	1.61413e-05	0	0	9.59279e-05	0.000268029	4.61482e-05	0.00013976	0.000637032	0	0	3.1503e-05	0.00115722	1.54758e-05	0	0	0	0	0.000302138
16S	Genus	Dubosiella	0.26206	3.22825e-05	7.4313e-05	0.000259907	7.99399e-05	1.57664e-05	0.000123062	0.000310578	0.000264135	0.000131432	7.69065e-05	9.4509e-05	6.01151e-05	0.000154758	7.7057e-05	4.66411e-05	0.000377899	0.000279291	0.000211496
16S	Genus	Sphingomonas	0.522504	9.68476e-05	1.48626e-05	1.52886e-05	3.1976e-05	6.30656e-05	0.000476864	0.000388223	0.000201986	0.000180719	0.000153813	0	0.000165317	3.09516e-05	0.000200348	1.5547e-05	3.14916e-05	0.00040342	0.000120855
16S	Genus	Lachnospiraceae_UCG-001	0.372207	8.07063e-05	0.000148626	0.000366928	0.000111916	0.000236496	0.000138444	0.00013976	0.00023306	6.5716e-05	9.22878e-05	4.72545e-05	0.000300576	0.000154758	1.54114e-05	4.66411e-05	0.000110221	0.000186194	9.06413e-05
16S	Genus	Mogibacterium	0.327375	8.07063e-05	4.45878e-05	3.05773e-05	0	0.00017343	7.69136e-05	0.000372694	0.000201986	4.9287e-05	0.00012305	6.3006e-05	0.000105201	0.000789266	0.00010788	0	6.29832e-05	6.20646e-05	0.000166176
16S	Genus	Lachnospira	0.134316	4.84238e-05	0	0	0	6.30656e-05	0.000138444	0.000155289	0.000155374	8.2145e-05	6.15252e-05	1.57515e-05	0.000661266	3.09516e-05	3.08228e-05	1.5547e-05	3.14916e-05	0	0.000981947
16S	Genus	unidentified_rumen_bacterium_RFN82	0.327375	3.22825e-05	7.4313e-05	0.000749144	0	0.000236496	3.07654e-05	0.00013976	0.000372897	0	0.000138432	0.000110261	0.000135259	9.28548e-05	0.000123291	3.1094e-05	0.000110221	1.55161e-05	3.02138e-05
16S	Genus	Lachnospiraceae_XPB1014_group	0.776853	1.61413e-05	1.48626e-05	0.000107021	1.5988e-05	4.72992e-05	0.000123062	0.000341636	0.00023306	0	0.000184576	1.57515e-05	4.50863e-05	0	3.08228e-05	0.000202111	0	0.000124129	0.000861092
16S	Genus	[Ruminococcus]_torques_group	0.367879	0.000242119	0.000148626	0.000183464	0	0.000283795	9.22963e-05	0.000341636	0.000139836	3.2858e-05	0.000153813	6.3006e-05	0.000165317	4.64274e-05	0.000154114	3.1094e-05	0.000220441	3.10323e-05	3.02138e-05
16S	Genus	Rodentibacter	0.93223	3.22825e-05	0.000118901	6.11546e-05	4.79639e-05	0.000157664	3.07654e-05	4.65867e-05	0.000155374	8.2145e-05	6.15252e-05	0.000126012	1.50288e-05	0.00114521	6.16456e-05	3.1094e-05	9.44748e-05	3.10323e-05	4.53206e-05
16S	Genus	Bradyrhizobium	0.532177	0	0	0.000305773	7.99399e-05	0	0.000261506	0.000465867	0.000341822	1.6429e-05	1.53813e-05	0	1.50288e-05	0.000123806	6.16456e-05	9.32821e-05	0.000267679	7.75807e-05	0.000181283
16S	Genus	Odoribacter	0.20499	3.22825e-05	5.94504e-05	9.17319e-05	6.39519e-05	6.30656e-05	0.000184593	0.00013976	0.000450583	0.000230006	0.000184576	6.3006e-05	9.01727e-05	3.09516e-05	4.62342e-05	3.1094e-05	0.000204695	0.000217226	7.55344e-05
16S	Genus	Phaseolus_acutifolius_(tepary_bean)	0.926795	6.45651e-05	1.48626e-05	6.11546e-05	3.1976e-05	0.000157664	0.000523013	0.000201876	0.000139836	1.6429e-05	0.000246101	7.87575e-05	1.50288e-05	3.09516e-05	0.000138703	1.5547e-05	0.000110221	0.000108613	0.000181283
16S	Genus	possible_genus_Sk003-Sk004	0.30402	0	0	0	0.000175868	3.15328e-05	0	0	0	0	0	0	0	1.54758e-05	0	0	0	0	0.00173729
16S	Genus	Pseudomonas	0.93223	0	7.4313e-05	0.000198752	7.99399e-05	9.45984e-05	0.000123062	0.000186347	4.66121e-05	8.2145e-05	0.000138432	0.000173267	1.50288e-05	0.000139282	0.000154114	0.00015547	3.14916e-05	1.55161e-05	6.04275e-05
16S	Genus	Morganella	0.737792	8.07063e-05	4.45878e-05	0.000321062	1.5988e-05	3.15328e-05	0.000323037	0.000108702	0.000186448	3.2858e-05	6.15252e-05	6.3006e-05	7.51439e-05	0.000139282	0.000123291	0	3.14916e-05	6.20646e-05	6.04275e-05
16S	Genus	Clostridium_sensu_stricto_1	0.75085	0.000225978	0.000148626	4.58659e-05	1.5988e-05	1.57664e-05	0.000199975	0.000201876	0.000155374	9.8574e-05	4.61439e-05	6.3006e-05	4.50863e-05	0.000123806	0	0.000108829	7.8729e-05	1.55161e-05	0.000151069
16S	Genus	[Eubacterium]_hallii_group	0.205657	0	1.48626e-05	0	0	6.30656e-05	0	0.000263992	0.000435046	0	0	1.57515e-05	0.000390748	0.000201185	4.62342e-05	0	0	1.55161e-05	0.000256817
16S	Genus	Prevotellaceae_YAB2003_group	0.234469	9.68476e-05	2.97252e-05	6.11546e-05	0	0.00022073	1.53827e-05	0.00027952	0.000108762	0.000147861	7.69065e-05	0.000330782	0	1.54758e-05	6.16456e-05	1.5547e-05	3.14916e-05	0	0.000181283
16S	Genus	Mucispirillum	0.519106	0.000242119	1.48626e-05	0	4.79639e-05	0	0.000215358	1.55289e-05	0.000341822	9.8574e-05	1.53813e-05	9.4509e-05	6.01151e-05	6.19032e-05	0.000246583	1.5547e-05	6.29832e-05	9.30969e-05	1.51069e-05
16S	Genus	Ruminiclostridium_5	0.0600327	1.61413e-05	8.91756e-05	7.64432e-05	0	4.72992e-05	3.07654e-05	0.000124231	0.000481658	6.5716e-05	0.000138432	9.4509e-05	7.51439e-05	7.7379e-05	4.62342e-05	4.66411e-05	1.57458e-05	0.000155161	3.02138e-05
16S	Genus	Lactococcus	0.0360355	4.84238e-05	0	0	0	0	7.69136e-05	0	9.32242e-05	0.000131432	0.00012305	0.000362285	0.00012023	0.000170234	0.000123291	0.000171017	0.000125966	6.20646e-05	0
16S	Genus	Kosakonia	0.417401	0.000193695	2.97252e-05	0.000122309	0	1.57664e-05	0.000123062	7.76446e-05	0.000264135	4.9287e-05	0.000138432	7.87575e-05	6.01151e-05	3.09516e-05	0.00021576	0	6.29832e-05	4.65484e-05	7.55344e-05
16S	Genus	Succinatimonas	0.803791	3.22825e-05	0	0.000321062	0	0.000756787	3.07654e-05	0	1.55374e-05	0	6.15252e-05	1.57515e-05	6.01151e-05	0	4.62342e-05	0	0.000141712	7.75807e-05	1.51069e-05
16S	Genus	Flavobacterium	0.180021	4.84238e-05	5.94504e-05	0.000198752	6.39519e-05	9.45984e-05	0	7.76446e-05	0.000139836	3.2858e-05	0.000215338	0.000393788	3.00576e-05	3.09516e-05	0	0	6.29832e-05	6.20646e-05	6.04275e-05
16S	Genus	Stomatobaculum	0.290905	0	0	0	0	0	0	0	1.55374e-05	0	0	0	1.50288e-05	0.00145473	0	0	1.57458e-05	0	0
16S	Genus	Pseudarthrobacter	0.834196	0.000209836	2.97252e-05	1.52886e-05	1.5988e-05	0.000141898	0.000292272	0.000108702	0.000155374	0	4.61439e-05	1.57515e-05	4.50863e-05	0.00018571	6.16456e-05	9.32821e-05	3.14916e-05	3.10323e-05	1.51069e-05
16S	Genus	Lachnospiraceae_UCG-010	0.872751	1.61413e-05	2.97252e-05	0	3.1976e-05	3.15328e-05	0.000430716	1.55289e-05	0.000248598	3.2858e-05	1.53813e-05	3.1503e-05	0.000135259	1.54758e-05	0.000231171	0	7.8729e-05	4.65484e-05	4.53206e-05
16S	Genus	Enterorhabdus	0.518049	0	0	0.000351639	3.1976e-05	0	0.000107679	9.31735e-05	7.76868e-05	1.6429e-05	0.000169194	6.3006e-05	6.01151e-05	1.54758e-05	0.000154114	6.21881e-05	0.000125966	7.75807e-05	3.02138e-05
16S	Genus	Lachnospiraceae_NC2004_group	0.426415	0	0	0.000122309	0	0	0	0	0	0	0	0	0.00024046	0	0	1.5547e-05	1.57458e-05	0	0.00104237
16S	Genus	Coprococcus_2	0.344077	1.61413e-05	2.97252e-05	0.000122309	1.5988e-05	7.8832e-05	0.000107679	0.000232934	0.000139836	0	0.00023072	4.72545e-05	7.51439e-05	1.54758e-05	3.08228e-05	1.5547e-05	0	3.10323e-05	0.00024171
16S	Genus	Olsenella	0.357046	0	0	1.52886e-05	0	7.8832e-05	6.15309e-05	0.000108702	1.55374e-05	3.2858e-05	0	0.000157515	0.000165317	4.64274e-05	7.7057e-05	3.1094e-05	0	0	0.000634489
16S	Genus	Turicibacter	0.20127	0.00012913	0.000104038	6.11546e-05	1.5988e-05	0	0.000138444	0.000170818	0	0.000246435	0.000184576	1.57515e-05	0.000165317	1.54758e-05	4.62342e-05	3.1094e-05	3.14916e-05	0	4.53206e-05
16S	Genus	Methylotenera	0.29115	3.22825e-05	2.97252e-05	0.000137598	4.79639e-05	0.000252262	4.61482e-05	0.000170818	0.000155374	3.2858e-05	6.15252e-05	4.72545e-05	6.01151e-05	6.19032e-05	0.00010788	4.66411e-05	0	3.10323e-05	1.51069e-05
16S	Genus	[Ruminococcus]_gauvreauii_group	0.321103	3.22825e-05	5.94504e-05	0	0	6.30656e-05	1.53827e-05	0.000108702	0.000186448	0	3.07626e-05	4.72545e-05	0.000180345	0.000139282	0.000123291	0	4.72374e-05	3.10323e-05	0.000271924
16S	Genus	Hydrogenoanaerobacterium	0.316336	0	0	0.000107021	6.39519e-05	0.000157664	4.61482e-05	0.000155289	6.21494e-05	6.5716e-05	0.000138432	4.72545e-05	0.000150288	0.00018571	3.08228e-05	7.77351e-05	3.14916e-05	0	1.51069e-05
16S	Genus	GCA-900066575	0.354297	1.61413e-05	4.45878e-05	0.00022933	1.5988e-05	7.8832e-05	0	0	7.76868e-05	4.9287e-05	0.00012305	4.72545e-05	9.01727e-05	0.000108331	0.000154114	3.1094e-05	6.29832e-05	0.000124129	7.55344e-05
16S	Genus	Corynebacterium_1	0.0286099	4.84238e-05	2.97252e-05	0.000107021	6.39519e-05	0	0.000215358	0	0	0.000755734	3.07626e-05	6.3006e-05	0	0	0	0	0	0	0
16S	Genus	Succinivibrionaceae_UCG-002	0.911628	1.61413e-05	0	0.000122309	0.000111916	7.8832e-05	1.53827e-05	3.10578e-05	0	8.2145e-05	9.22878e-05	3.1503e-05	0	0	3.08228e-05	0.000233205	0	0.000465484	0
16S	Genus	Arcobacter	0.851103	0.000145271	2.97252e-05	0	0	0.000110365	0.000199975	4.65867e-05	0.000481658	0	3.07626e-05	0	1.50288e-05	1.54758e-05	0.000138703	1.5547e-05	1.57458e-05	4.65484e-05	0
16S	Genus	Allobaculum	0.293773	0.000112989	0.000104038	7.64432e-05	0	6.30656e-05	0.00016921	3.10578e-05	0.000186448	1.6429e-05	0.000169194	1.57515e-05	3.00576e-05	0.00018571	6.16456e-05	1.5547e-05	0	1.55161e-05	1.51069e-05
16S	Genus	Comamonas	0.413523	6.45651e-05	0	6.11546e-05	9.59279e-05	0.000204963	4.61482e-05	6.21157e-05	4.66121e-05	6.5716e-05	3.07626e-05	9.4509e-05	0.000105201	0.000201185	6.16456e-05	1.5547e-05	1.57458e-05	3.10323e-05	4.53206e-05
16S	Genus	Ruminococcaceae_UCG-012	0.0446809	0	0	0	0	0	0	0	9.32242e-05	0.000197148	1.53813e-05	6.3006e-05	0	0	0	9.32821e-05	0.000566849	1.55161e-05	0.000196389
16S	Genus	M2PT2-76_termite_group	0.823127	3.22825e-05	0	1.52886e-05	0.000111916	0.000157664	4.61482e-05	0.000155289	0.000139836	8.2145e-05	6.15252e-05	1.57515e-05	0	4.64274e-05	7.7057e-05	0.000124376	6.29832e-05	7.75807e-05	1.51069e-05
16S	Genus	[Eubacterium]_fissicatena_group	0.163837	0	0	9.17319e-05	1.5988e-05	1.57664e-05	4.61482e-05	0.000248463	0.000155374	1.6429e-05	1.53813e-05	9.4509e-05	1.50288e-05	1.54758e-05	0.000123291	6.21881e-05	0.000110221	9.30969e-05	9.06413e-05
16S	Genus	Rikenella	0.365734	3.22825e-05	5.94504e-05	0.000183464	1.5988e-05	0.000141898	0.000138444	3.10578e-05	0.000124299	1.6429e-05	7.69065e-05	9.4509e-05	3.00576e-05	1.54758e-05	3.08228e-05	3.1094e-05	6.29832e-05	6.20646e-05	4.53206e-05
16S	Genus	DNF00809	0.339143	1.61413e-05	8.91756e-05	0	0	3.15328e-05	9.22963e-05	0.000155289	0.000108762	6.5716e-05	1.53813e-05	9.4509e-05	4.50863e-05	0.000232137	3.08228e-05	0	4.72374e-05	0	0.000151069
16S	Genus	Catonella	0.828939	0	0	1.52886e-05	6.39519e-05	4.72992e-05	0.000138444	0	1.55374e-05	1.6429e-05	1.53813e-05	1.57515e-05	0.00037572	1.54758e-05	3.08228e-05	6.21881e-05	4.72374e-05	0	0.000287031
16S	Genus	mouse_gut_metagenome	0.578362	0	1.48626e-05	0	0	0.000141898	4.61482e-05	3.10578e-05	0.000264135	0.000410725	0	0	4.50863e-05	4.64274e-05	1.54114e-05	0	9.44748e-05	1.55161e-05	1.51069e-05
16S	Genus	Ruminococcaceae_UCG-004	0.0625813	0	0	1.52886e-05	3.1976e-05	0.000110365	7.69136e-05	0.000124231	0.000217523	0.000131432	7.69065e-05	1.57515e-05	9.01727e-05	4.64274e-05	7.7057e-05	0	0	3.10323e-05	7.55344e-05
16S	Genus	F0058	0.223784	1.61413e-05	1.48626e-05	3.05773e-05	7.99399e-05	3.15328e-05	9.22963e-05	4.65867e-05	9.32242e-05	0.000115003	4.61439e-05	0.000110261	6.01151e-05	0.000123806	4.62342e-05	0.000108829	1.57458e-05	6.20646e-05	1.51069e-05
16S	Genus	Streptomyces	0.842892	0	0	0.000122309	0	0	0.00016921	0.000450339	0.000248598	0	0	0	1.50288e-05	4.64274e-05	0	0	1.57458e-05	3.10323e-05	0
16S	Genus	Prevotella_6	0.586071	0	0	0	1.5988e-05	0	0	0	0	0	0	0	0	0.00105235	0	0	0	0	0
16S	Genus	Anaerobiospirillum	0.970044	1.61413e-05	8.91756e-05	0	0	0.000409927	0	4.65867e-05	9.32242e-05	0	0	3.1503e-05	1.50288e-05	0	0	0	9.44748e-05	6.20646e-05	0.000166176
16S	Genus	Negativibacillus	0.343174	1.61413e-05	2.97252e-05	4.58659e-05	1.5988e-05	3.15328e-05	0.000184593	1.55289e-05	0.000279672	0	0	0.000236273	6.01151e-05	4.64274e-05	0	1.5547e-05	0	1.55161e-05	3.02138e-05
16S	Genus	Ralstonia	0.0959077	0.000145271	2.97252e-05	1.52886e-05	1.5988e-05	1.57664e-05	0	0.000124231	0.000217523	1.6429e-05	0.000153813	4.72545e-05	4.50863e-05	4.64274e-05	6.16456e-05	0	0	7.75807e-05	0
16S	Genus	Allium_ampeloprasum_(leek)	0.645968	4.84238e-05	1.48626e-05	0	4.79639e-05	6.30656e-05	1.53827e-05	0.000232934	0.000450583	0	0	0	0	0	6.16456e-05	1.5547e-05	0	4.65484e-05	0
16S	Genus	Acinetobacter	0.142649	6.45651e-05	2.97252e-05	0	1.5988e-05	3.15328e-05	1.53827e-05	0.000155289	7.76868e-05	8.2145e-05	3.07626e-05	4.72545e-05	1.50288e-05	3.09516e-05	6.16456e-05	1.5547e-05	0.000110221	7.75807e-05	0.000105748
16S	Genus	Ruminiclostridium_1	0.847512	0	1.48626e-05	7.64432e-05	4.79639e-05	0.000189197	0	0.00013976	6.21494e-05	6.5716e-05	0	0	3.00576e-05	0.00018571	7.7057e-05	1.5547e-05	1.57458e-05	1.55161e-05	3.02138e-05
16S	Genus	Acetatifactor	0.283676	3.22825e-05	2.97252e-05	0.000122309	6.39519e-05	1.57664e-05	0.000153827	3.10578e-05	0.000248598	3.2858e-05	0	7.87575e-05	0	0	9.24684e-05	0	1.57458e-05	0	4.53206e-05
16S	Genus	Atopobium	0.225305	0	0	0	1.5988e-05	3.15328e-05	1.53827e-05	9.31735e-05	0.000170911	0	7.69065e-05	1.57515e-05	3.00576e-05	0.000448798	0	0	6.29832e-05	0	0
16S	Genus	Tannerella	0.0380442	3.22825e-05	2.97252e-05	4.58659e-05	3.1976e-05	3.15328e-05	6.15309e-05	0.000108702	1.55374e-05	3.2858e-05	7.69065e-05	3.1503e-05	1.50288e-05	9.28548e-05	6.16456e-05	6.21881e-05	6.29832e-05	7.75807e-05	9.06413e-05
16S	Genus	Succiniclasticum	0.170632	4.84238e-05	0	1.52886e-05	4.79639e-05	4.72992e-05	1.53827e-05	9.31735e-05	6.21494e-05	4.9287e-05	0.000215338	0	6.01151e-05	4.64274e-05	6.16456e-05	0	0	1.55161e-05	0.000166176
16S	Genus	Janthinobacterium	0.256852	1.61413e-05	1.48626e-05	4.58659e-05	0	0.000110365	0.000230741	7.76446e-05	0	0	0	3.1503e-05	0	0.000123806	0.000184937	7.77351e-05	0	0	1.51069e-05
16S	Genus	[Eubacterium]_ventriosum_group	0.24142	0.00012913	5.94504e-05	1.52886e-05	0	4.72992e-05	1.53827e-05	0.000201876	0	8.2145e-05	0.00012305	4.72545e-05	3.00576e-05	0	7.7057e-05	6.21881e-05	0	0	0
16S	Genus	Fusicatenibacter	0.0387575	6.45651e-05	4.45878e-05	7.64432e-05	3.1976e-05	3.15328e-05	3.07654e-05	0	7.76868e-05	0.000131432	7.69065e-05	6.3006e-05	0.00012023	3.09516e-05	4.62342e-05	1.5547e-05	3.14916e-05	0	1.51069e-05
16S	Genus	Angelakisella	0.410339	6.45651e-05	1.48626e-05	0	1.5988e-05	1.57664e-05	3.07654e-05	0.000201876	0.000108762	3.2858e-05	0	0.000157515	1.50288e-05	3.09516e-05	0	4.66411e-05	0	4.65484e-05	4.53206e-05
16S	Genus	ASF356	0.364535	3.22825e-05	1.48626e-05	0.000122309	0	0	4.61482e-05	4.65867e-05	0.000108762	0	1.53813e-05	6.3006e-05	0.000210403	0	1.54114e-05	0	1.57458e-05	4.65484e-05	6.04275e-05
16S	Genus	Mycobacterium	0.242898	1.61413e-05	0	0	0	0	9.22963e-05	6.21157e-05	0.000264135	1.6429e-05	0	1.57515e-05	0	0.000154758	3.08228e-05	3.1094e-05	4.72374e-05	4.65484e-05	0
16S	Genus	Gardnerella	0.788097	6.45651e-05	0	6.11546e-05	0	0.000141898	3.07654e-05	0	0.000170911	0	0	4.72545e-05	3.00576e-05	4.64274e-05	1.54114e-05	3.1094e-05	1.57458e-05	0.000108613	0
16S	Genus	Tenacibaculum	0.495231	4.84238e-05	0	7.64432e-05	0	0	0.000184593	6.21157e-05	0	0	0.000138432	0.000110261	3.00576e-05	0	4.62342e-05	0	0	4.65484e-05	1.51069e-05
16S	Genus	[Bacteroides]_pectinophilus_group	0.758329	0	0	0	0	7.8832e-05	4.61482e-05	0	6.21494e-05	0	0	6.3006e-05	1.50288e-05	0	0	0.000233205	3.14916e-05	0	0.000226603
16S	Genus	[Ruminococcus]_gnavus_group	0.504615	1.61413e-05	0	0.000107021	1.5988e-05	6.30656e-05	3.07654e-05	4.65867e-05	0.000201986	1.6429e-05	7.69065e-05	0	3.00576e-05	4.64274e-05	3.08228e-05	0	1.57458e-05	4.65484e-05	0
16S	Genus	hgcI_clade	0.363706	0	0	0	0	0	0	0	0	0	0.000630633	0	0	4.64274e-05	3.08228e-05	0	0	0	0
16S	Genus	Moraxella	0.0781112	0	0	0	0	0	0	1.55289e-05	0.000124299	0	0	1.57515e-05	0.000105201	0.00018571	0	0	0	1.55161e-05	0.00024171
16S	Genus	FD2005	0.132897	0	0	0	0	0	0	0	1.55374e-05	0	0.000138432	0	0.000270518	3.09516e-05	0	0	1.57458e-05	0	0.000226603
16S	Genus	Subdoligranulum	0.734221	0	0	0	4.79639e-05	1.57664e-05	0.000123062	0	0	1.6429e-05	0.000199957	0	4.50863e-05	9.28548e-05	6.16456e-05	0	0	6.20646e-05	3.02138e-05
16S	Genus	Cardiobacterium	0.197211	1.61413e-05	1.48626e-05	4.58659e-05	0	1.57664e-05	4.61482e-05	0	4.66121e-05	0	7.69065e-05	3.1503e-05	3.00576e-05	0.000123806	6.16456e-05	3.1094e-05	6.29832e-05	0	9.06413e-05
16S	Genus	Fournierella	0.290799	0	0	0	0	3.15328e-05	7.69136e-05	0	1.55374e-05	4.9287e-05	0.000153813	3.1503e-05	9.01727e-05	0.000108331	1.54114e-05	6.21881e-05	0	4.65484e-05	0
16S	Genus	Lachnospiraceae_UCG-002	0.919245	1.61413e-05	0	3.05773e-05	1.5988e-05	6.30656e-05	3.07654e-05	3.10578e-05	3.10747e-05	1.6429e-05	0	1.57515e-05	6.01151e-05	0.00018571	7.7057e-05	1.5547e-05	0	0	9.06413e-05
16S	Genus	Pseudoxanthomonas	0.74283	0.000145271	0	7.64432e-05	1.5988e-05	7.8832e-05	0	4.65867e-05	0	1.6429e-05	7.69065e-05	6.3006e-05	0	3.09516e-05	1.54114e-05	0	0	1.55161e-05	9.06413e-05
16S	Genus	Bilophila	0.0269735	0	1.48626e-05	0	0	0	0	0.000201876	0.000139836	1.6429e-05	1.53813e-05	0	0.000105201	0	4.62342e-05	1.5547e-05	1.57458e-05	0	7.55344e-05
16S	Genus	Staphylococcus	0.684816	0	0	0.000183464	0	1.57664e-05	3.07654e-05	0	0	1.6429e-05	0.00012305	3.1503e-05	0.000105201	1.54758e-05	1.54114e-05	0	3.14916e-05	7.75807e-05	0
16S	Genus	Erysipelatoclostridium	0.375429	0	1.48626e-05	0	0	1.57664e-05	0	1.55289e-05	1.55374e-05	0	0	3.1503e-05	0.000285547	0.000201185	0	0	0	0	3.02138e-05
16S	Genus	Rothia	0.56793	1.61413e-05	0	0	1.5988e-05	6.30656e-05	0	1.55289e-05	1.55374e-05	1.6429e-05	0.000153813	0	0	0.000123806	4.62342e-05	0	1.57458e-05	1.55161e-05	0.000105748
16S	Genus	Ruminococcus_2	0.835093	0	7.4313e-05	0	3.1976e-05	0	4.61482e-05	9.31735e-05	0	0	3.07626e-05	7.87575e-05	1.50288e-05	9.28548e-05	0	0.000139923	0	0	0
16S	Genus	Serratia	0.0973534	0	0	0	0	4.72992e-05	0	0	0	4.9287e-05	0	6.3006e-05	0.000105201	4.64274e-05	9.24684e-05	9.32821e-05	7.8729e-05	1.55161e-05	0
16S	Genus	Faecalibaculum	0.547691	1.61413e-05	0	4.58659e-05	0	1.57664e-05	0	1.55289e-05	0.000170911	1.6429e-05	4.61439e-05	0	0	7.7379e-05	0.000123291	1.5547e-05	0	4.65484e-05	0
16S	Genus	Johnsonella	0.120314	0	0	0	0	0	0	0	0	0	0	0	0	0.000572605	0	1.5547e-05	0	0	0
16S	Genus	unidentified_rumen_bacterium_RF9	0.573888	1.61413e-05	0	0.000107021	1.5988e-05	0	1.53827e-05	1.55289e-05	3.10747e-05	1.6429e-05	7.69065e-05	3.1503e-05	0	0	1.54114e-05	1.5547e-05	0.00018895	0	3.02138e-05
16S	Genus	Methylophilus	0.455715	4.84238e-05	2.97252e-05	1.52886e-05	0	0	1.53827e-05	9.31735e-05	0	9.8574e-05	1.53813e-05	4.72545e-05	0	3.09516e-05	1.54114e-05	7.77351e-05	3.14916e-05	3.10323e-05	1.51069e-05
16S	Genus	Reyranella	0.270305	0	0	1.52886e-05	0	0	1.53827e-05	4.65867e-05	0.000310747	0	9.22878e-05	0	1.50288e-05	1.54758e-05	3.08228e-05	0	0	1.55161e-05	0
16S	Genus	Veillonella	0.586071	0	0	0	0	0	3.07654e-05	0	0	0	0	0	0	0.000526177	0	0	0	0	0
16S	Genus	Paeniclostridium	0.880896	0	0	9.17319e-05	0	6.30656e-05	0	0	6.21494e-05	0	0.000107669	0	6.01151e-05	3.09516e-05	7.7057e-05	4.66411e-05	1.57458e-05	0	0
16S	Genus	Azospira	0.822354	3.22825e-05	4.45878e-05	4.58659e-05	0	0	0	0	0	0.000147861	0.000107669	3.1503e-05	0	0	0	0	0	9.30969e-05	4.53206e-05
16S	Genus	Granulicatella	0.0823492	0	0	0	3.1976e-05	0	0	0	0	0	1.53813e-05	0	3.00576e-05	0.000324992	9.24684e-05	1.5547e-05	1.57458e-05	0	1.51069e-05
16S	Genus	Neptunomonas	0.461317	0	0	0.000152886	0	0.000157664	1.53827e-05	0	6.21494e-05	0	0	0	7.51439e-05	0	7.7057e-05	0	0	0	0
16S	Genus	Rosenbergiella	0.721047	0	0	0	1.5988e-05	6.30656e-05	4.61482e-05	0	0.000217523	1.6429e-05	0	0	0	3.09516e-05	0	1.5547e-05	3.14916e-05	9.30969e-05	0
16S	Genus	Achromobacter	0.829538	1.61413e-05	2.97252e-05	7.64432e-05	0	0	0	0	0	4.9287e-05	0.000138432	7.87575e-05	0	3.09516e-05	0	0	0	1.55161e-05	9.06413e-05
16S	Genus	Proteus	0.627822	0	5.94504e-05	3.05773e-05	0	0	1.53827e-05	0	0	6.5716e-05	4.61439e-05	7.87575e-05	1.50288e-05	3.09516e-05	0.00010788	0	4.72374e-05	1.55161e-05	0
16S	Genus	Coriobacteriaceae_UCG-002	0.293867	0	1.48626e-05	6.11546e-05	3.1976e-05	0	1.53827e-05	7.76446e-05	0	1.6429e-05	3.07626e-05	0.000126012	3.00576e-05	1.54758e-05	4.62342e-05	0	1.57458e-05	1.55161e-05	1.51069e-05
16S	Genus	Anaerotruncus	0.0226892	0	4.45878e-05	1.52886e-05	0	3.15328e-05	4.61482e-05	4.65867e-05	7.76868e-05	4.9287e-05	4.61439e-05	4.72545e-05	1.50288e-05	0	4.62342e-05	0	1.57458e-05	0	0
16S	Genus	[Eubacterium]_brachy_group	0.319049	0	0	0	0	1.57664e-05	0	0.00013976	0	0	4.61439e-05	0	6.01151e-05	0.000170234	3.08228e-05	0	0	0	1.51069e-05
16S	Genus	Coprococcus_1	0.721047	1.61413e-05	0	1.52886e-05	0	1.57664e-05	0	4.65867e-05	7.76868e-05	0	0	0	0.000135259	0.000123806	1.54114e-05	0	0	0	3.02138e-05
16S	Genus	Actinobacillus	0.177515	0	0	0	0	0	4.61482e-05	0	0.000155374	3.2858e-05	0	4.72545e-05	0	4.64274e-05	6.16456e-05	1.5547e-05	3.14916e-05	0	3.02138e-05
16S	Genus	Lautropia	0.68234	0	2.97252e-05	1.52886e-05	0	1.57664e-05	4.61482e-05	0	7.76868e-05	6.5716e-05	1.53813e-05	0	7.51439e-05	0	6.16456e-05	1.5547e-05	3.14916e-05	1.55161e-05	0
16S	Genus	Clostridioides	0.888647	0	1.48626e-05	0	1.5988e-05	0	1.53827e-05	0	1.55374e-05	1.6429e-05	0.000169194	0	0	4.64274e-05	0.000169525	0	0	0	0
16S	Genus	Aurantimicrobium	0.161679	0	0	6.11546e-05	0	0	0	3.10578e-05	6.21494e-05	0	7.69065e-05	3.1503e-05	3.00576e-05	0	4.62342e-05	0	0	9.30969e-05	3.02138e-05
16S	Genus	Gemella	0.992463	6.45651e-05	0	0.000152886	0	0	0	0	1.55374e-05	0	0	1.57515e-05	1.50288e-05	0.000170234	0	0	1.57458e-05	0	0
16S	Genus	Harryflintia	0.461317	0	0	6.11546e-05	0	3.15328e-05	9.22963e-05	0.000170818	4.66121e-05	0	0	0	0	0	0	0	0	0	4.53206e-05
16S	Genus	Ileibacterium	0.618145	0	0	0	0	6.30656e-05	1.53827e-05	6.21157e-05	4.66121e-05	1.6429e-05	0	0	0	0.000108331	0	4.66411e-05	7.8729e-05	0	0
16S	Genus	Pelomonas	0.919245	4.84238e-05	0	4.58659e-05	0	3.15328e-05	3.07654e-05	1.55289e-05	6.21494e-05	0	1.53813e-05	3.1503e-05	1.50288e-05	4.64274e-05	3.08228e-05	1.5547e-05	3.14916e-05	0	1.51069e-05
16S	Genus	Psychrobacter	0.0781112	0	0	0	0	0	0	0	0	1.6429e-05	0	9.4509e-05	0.000135259	3.09516e-05	7.7057e-05	4.66411e-05	3.14916e-05	0	0
16S	Genus	UBA1819	0.100669	0	0	0	0	0	6.15309e-05	0	0	0	7.69065e-05	0	3.00576e-05	0.000139282	0	3.1094e-05	3.14916e-05	3.10323e-05	3.02138e-05
16S	Genus	Syntrophococcus	0.463187	0	0	0	1.5988e-05	3.15328e-05	1.53827e-05	3.10578e-05	1.55374e-05	0	4.61439e-05	1.57515e-05	6.01151e-05	0.000108331	3.08228e-05	0	0	0	6.04275e-05
16S	Genus	A2	0.395439	0	1.48626e-05	0	0	3.15328e-05	0	1.55289e-05	3.10747e-05	4.9287e-05	0	0	7.51439e-05	0.000123806	0	4.66411e-05	0	0	3.02138e-05
16S	Genus	[Clostridium]_innocuum_group	0.121342	4.84238e-05	2.97252e-05	0	0	1.57664e-05	0.000246124	0	0	0	0	1.57515e-05	0	3.09516e-05	1.54114e-05	0	0	1.55161e-05	0
16S	Genus	Endozoicomonas	0.307205	0	0	0.000122309	3.1976e-05	0	0.000138444	1.55289e-05	0	0	0	0	0	4.64274e-05	4.62342e-05	0	0	0	1.51069e-05
16S	Genus	Devosia	0.315328	0	2.97252e-05	6.11546e-05	0	0	0	1.55289e-05	3.10747e-05	0	3.07626e-05	9.4509e-05	3.00576e-05	0	3.08228e-05	1.5547e-05	0	0	7.55344e-05
16S	Genus	Syntrophomonas	0.176991	4.84238e-05	0	0	1.5988e-05	4.72992e-05	0	3.10578e-05	9.32242e-05	0	3.07626e-05	1.57515e-05	6.01151e-05	3.09516e-05	1.54114e-05	0	1.57458e-05	0	0
16S	Genus	unidentified_rumen_bacterium_RFP12	0.693996	0	0	0	0	3.15328e-05	0	7.76446e-05	0.000155374	0	0	0	0	0	0	0	3.14916e-05	0.000108613	0
16S	Genus	Coprococcus_3	0.0622504	1.61413e-05	0	0	0	0	0	0	0.000186448	0	0	0	0	7.7379e-05	1.54114e-05	0	3.14916e-05	6.20646e-05	1.51069e-05
16S	Genus	Ruminococcaceae_UCG-007	0.531265	0	0	0.000107021	1.5988e-05	1.57664e-05	0	1.55289e-05	4.66121e-05	3.2858e-05	3.07626e-05	1.57515e-05	0	1.54758e-05	1.54114e-05	0	1.57458e-05	0	7.55344e-05
16S	Genus	Lachnospiraceae_UCG-009	0.174118	0	0	0	4.79639e-05	4.72992e-05	0	1.55289e-05	3.10747e-05	1.6429e-05	1.53813e-05	4.72545e-05	9.01727e-05	0	0	0	1.57458e-05	0	7.55344e-05
16S	Genus	Aquabacterium	0.924158	0	1.48626e-05	0.000122309	1.5988e-05	0	4.61482e-05	3.10578e-05	1.55374e-05	0	0	1.57515e-05	3.00576e-05	1.54758e-05	3.08228e-05	0	3.14916e-05	3.10323e-05	0
16S	Genus	gut_metagenome	0.502844	9.68476e-05	0	0.000107021	0	0	7.69136e-05	1.55289e-05	1.55374e-05	1.6429e-05	1.53813e-05	0	0	3.09516e-05	1.54114e-05	0	0	0	0
16S	Genus	Hyphomicrobium	0.261433	0	0	1.52886e-05	0	1.57664e-05	0	3.10578e-05	4.66121e-05	0	6.15252e-05	3.1503e-05	0	9.28548e-05	0	0	6.29832e-05	3.10323e-05	0
16S	Genus	Erysipelotrichaceae_UCG-009	0.121139	0	0	0	0	1.57664e-05	0	4.65867e-05	9.32242e-05	0	3.07626e-05	0	7.51439e-05	9.28548e-05	0	0	0	0	3.02138e-05
16S	Genus	Ruminococcaceae_UCG-009	0.602361	0	0	0.000122309	0	0	0	0	0	1.6429e-05	3.07626e-05	0	0.000105201	0	1.54114e-05	0	7.8729e-05	0	1.51069e-05
16S	Genus	Massilia	0.131124	0	0	1.52886e-05	0	1.57664e-05	0	0	0	0	0	0	0.00012023	0.000108331	7.7057e-05	0	1.57458e-05	1.55161e-05	1.51069e-05
16S	Genus	Eikenella	0.745299	1.61413e-05	1.48626e-05	1.52886e-05	1.5988e-05	0	1.53827e-05	3.10578e-05	0	4.9287e-05	1.53813e-05	6.3006e-05	1.50288e-05	7.7379e-05	1.54114e-05	0	1.57458e-05	1.55161e-05	0
16S	Genus	Tyzzerella	0.0652952	4.84238e-05	1.48626e-05	1.52886e-05	1.5988e-05	0	6.15309e-05	4.65867e-05	4.66121e-05	1.6429e-05	1.53813e-05	3.1503e-05	1.50288e-05	0	0	0	0	3.10323e-05	1.51069e-05
16S	Genus	Howardella	0.497082	0	0	0	0	0.000126131	0	9.31735e-05	6.21494e-05	0	0	0	6.01151e-05	0	0	0	1.57458e-05	1.55161e-05	0
16S	Genus	uncultured_Porphyromonadaceae_bacterium	0.058089	1.61413e-05	5.94504e-05	0	6.39519e-05	0	0.000138444	0	0	0	0	0	0	1.54758e-05	7.7057e-05	0	0	0	0
16S	Genus	Bacillus	0.201563	0	0	0	0	0	0	6.21157e-05	0	1.6429e-05	0	0	7.51439e-05	0	9.24684e-05	0	0	0.000124129	0
16S	Genus	Ruegeria	0.804337	0	0	0.000198752	0	0	0	1.55289e-05	0.000139836	0	0	0	0	0	0	0	1.57458e-05	0	0
16S	Genus	unidentified_rumen_bacterium_RFN4	0.875686	0	0	4.58659e-05	0	3.15328e-05	0	0	0	1.6429e-05	1.53813e-05	0	0	0	0	0.000124376	0.000125966	0	0
16S	Genus	Arenimonas	0.00811967	1.61413e-05	0	0	1.5988e-05	0	3.07654e-05	6.21157e-05	1.55374e-05	1.6429e-05	6.15252e-05	1.57515e-05	0.000105201	0	1.54114e-05	0	0	0	0
16S	Genus	Anaerostipes	0.183707	0	5.94504e-05	1.52886e-05	3.1976e-05	3.15328e-05	6.15309e-05	0	1.55374e-05	0	3.07626e-05	1.57515e-05	0	4.64274e-05	0	0	0	1.55161e-05	3.02138e-05
16S	Genus	Stenotrophomonas	0.936885	1.61413e-05	0	0	1.5988e-05	7.8832e-05	0	0	0	3.2858e-05	0	0	9.01727e-05	1.54758e-05	0	0	1.57458e-05	7.75807e-05	0
16S	Genus	Rahnella	0.263925	0	4.45878e-05	7.64432e-05	0	0	0	0	6.21494e-05	3.2858e-05	0	4.72545e-05	4.50863e-05	0	1.54114e-05	0	1.57458e-05	0	0
16S	Genus	CL500-29_marine_group	0.586071	0	0	0	0	0	4.61482e-05	0	0	0	0.000292245	0	0	0	0	0	0	0	0
16S	Genus	uncultured_alpha_proteobacterium	0.758914	0	0	0	0	4.72992e-05	9.22963e-05	0	0	0	0	0.000110261	0	0	1.54114e-05	0	4.72374e-05	0	1.51069e-05
16S	Genus	Pseudorhodobacter	0.668476	1.61413e-05	1.48626e-05	0	0	0	0	6.21157e-05	0.000217523	0	0	0	0	0	0	0	0	1.55161e-05	0
16S	Genus	Catenisphaera	0.986241	0	0	0	0	1.57664e-05	0	0	0	0	0	0	4.50863e-05	0	0	0	0	0	0.000256817
16S	Genus	Kistimonas	0.873671	4.84238e-05	0	0	0	1.57664e-05	0	0.000155289	0	0	0	0	0	0	0	0	9.44748e-05	0	0
16S	Genus	Burkholderia-Caballeronia-Paraburkholderia	0.480049	0	0	0	0	0	3.07654e-05	0	0.000186448	1.6429e-05	0	1.57515e-05	0	3.09516e-05	0	0	1.57458e-05	0	1.51069e-05
16S	Genus	Azospirillum	0.706752	0	1.48626e-05	1.52886e-05	1.5988e-05	4.72992e-05	0	9.31735e-05	0	0	0	3.1503e-05	1.50288e-05	6.19032e-05	0	0	0	0	1.51069e-05
16S	Genus	Ideonella	0.472943	0	0	0	0	1.57664e-05	0	0	0.000108762	0	0	0	1.50288e-05	0	0.00010788	0	1.57458e-05	4.65484e-05	0
16S	Genus	Parvimonas	0.121549	0	0	0	0	0	0	0	0	0	1.53813e-05	0	1.50288e-05	0.000232137	0	1.5547e-05	0	0	3.02138e-05
16S	Genus	Bergeyella	0.185048	0.000112989	1.48626e-05	9.17319e-05	0	1.57664e-05	0	3.10578e-05	0	0	0	0	0	0	1.54114e-05	0	0	0	1.51069e-05
16S	Genus	Caproiciproducens	0.120314	0	0	0	0	0	0	0.000248463	4.66121e-05	0	0	0	0	0	0	0	0	0	0
16S	Genus	metagenome	0.740506	0	0	0	0	0	4.61482e-05	0	0	0	0.000138432	0	4.50863e-05	0	0	0	0	0	6.04275e-05
16S	Genus	Peptoanaerobacter	0.986241	0	0	0	0	1.57664e-05	0	0	0	0	1.53813e-05	0	0	0.000247613	0	0	0	0	0
16S	Genus	Rhodanobacter	0.0901637	0	0	0	1.5988e-05	0	0	9.31735e-05	0.000124299	3.2858e-05	0	0	0	0	0	0	0	0	0
16S	Genus	Megasphaera	0.873671	0	0	0	0	1.57664e-05	0	0	0.000217523	0	0	0	0	0	1.54114e-05	0	0	1.55161e-05	0
16S	Genus	Cetobacterium	0.584374	0	0	0	0	3.15328e-05	0	0	9.32242e-05	1.6429e-05	0	0	3.00576e-05	3.09516e-05	6.16456e-05	0	0	0	0
16S	Genus	Erysipelotrichaceae_UCG-003	0.0651413	1.61413e-05	1.48626e-05	0.000122309	0	0	3.07654e-05	0	0	0	0	0	0	0	1.54114e-05	0	0	4.65484e-05	1.51069e-05
16S	Genus	Alphaproteobacteria_bacterium_canine_oral_taxon_081	0.441715	0	0	0	4.79639e-05	3.15328e-05	0.000107679	0	0	0	1.53813e-05	1.57515e-05	0	0	1.54114e-05	0	1.57458e-05	0	0
16S	Genus	Pygmaiobacter	0.668476	1.61413e-05	0	0	0	0	6.15309e-05	6.21157e-05	6.21494e-05	0	0	0	0	4.64274e-05	0	0	0	0	0
16S	Genus	Ensifer	0.382108	1.61413e-05	1.48626e-05	0	0	0	0.000107679	0	1.55374e-05	1.6429e-05	1.53813e-05	1.57515e-05	1.50288e-05	0	0	1.5547e-05	1.57458e-05	0	0
16S	Genus	Tropicibacter	0.791235	0	0	1.52886e-05	0	1.57664e-05	0	0.000124231	0	0	0	0	3.00576e-05	0	0	0	0	6.20646e-05	0
16S	Genus	Methylovorus	0.266072	0	0	7.64432e-05	1.5988e-05	0	4.61482e-05	3.10578e-05	0	0	0	1.57515e-05	4.50863e-05	0	0	1.5547e-05	0	0	0
16S	Genus	Clade_Ia	0.776551	0	7.4313e-05	3.05773e-05	0	0	0	0	0	1.6429e-05	9.22878e-05	0	0	0	0	0	0	3.10323e-05	0
16S	Genus	XBB1006	0.654	0	0	1.52886e-05	0	1.57664e-05	0	1.55289e-05	6.21494e-05	0	0	4.72545e-05	0	0	0	1.5547e-05	4.72374e-05	0	1.51069e-05
16S	Genus	uncultured_Acidobacteria_bacterium	0.160173	1.61413e-05	0	0	0	0	0	0	1.55374e-05	1.6429e-05	0	3.1503e-05	6.01151e-05	9.28548e-05	0	0	0	0	0
16S	Genus	Occallatibacter	0.873671	0	0	0.000107021	0	0	0	0	0	0	4.61439e-05	0	0	3.09516e-05	0	0	0	0	4.53206e-05
16S	Genus	Blastococcus	0.0345016	0	0	0	0	0	0	0	0.000124299	4.9287e-05	0	0	4.50863e-05	0	0	0	0	0	0
16S	Genus	uncultured_compost_bacterium	0.201563	4.84238e-05	1.48626e-05	1.52886e-05	0	0	0	7.76446e-05	6.21494e-05	0	0	0	0	0	0	0	0	0	0
16S	Genus	uncultured_forest_soil_bacterium	0.0476403	0	2.97252e-05	0	3.1976e-05	7.8832e-05	3.07654e-05	0	0	0	0	0	0	4.64274e-05	0	0	0	0	0
16S	Genus	Ethanoligenens	0.0287286	1.61413e-05	2.97252e-05	9.17319e-05	0	6.30656e-05	0	0	0	1.6429e-05	0	0	0	0	0	0	0	0	0
16S	Genus	Candidatus_Bacilloplasma	0.707119	0	0	3.05773e-05	0	0	0	0	9.32242e-05	0	1.53813e-05	0	0	4.64274e-05	3.08228e-05	0	0	0	0
16S	Genus	Acidothermus	0.363706	0	0	0.000122309	0	0	0	0	0	0	0	0	0	0	0	0	0	7.75807e-05	1.51069e-05
16S	Genus	Pseudolabrys	0.274247	0	1.48626e-05	0	0	0	0	0	7.76868e-05	4.9287e-05	0	0	1.50288e-05	0	0	1.5547e-05	1.57458e-05	1.55161e-05	0
16S	Genus	Ilumatobacter	0.363706	0	0	0	0	0	0	0	0.000155374	0	0	0	0	3.09516e-05	1.54114e-05	0	0	0	0
16S	Genus	Labrenzia	0.586071	0	0	0.000183464	0	0	0	0	0	1.6429e-05	0	0	0	0	0	0	0	0	0
16S	Genus	Agathobacter	0.586071	0	0	0	0	0	0.000138444	0	0	0	0	0	6.01151e-05	0	0	0	0	0	0
16S	Genus	Butyricimonas	0.614435	0	1.48626e-05	0	0	0	0	4.65867e-05	0	8.2145e-05	0	0	0	0	1.54114e-05	0	0	3.10323e-05	0
16S	Genus	Photobacterium	0.0462836	0	0	0	0	0	0	0	0	3.2858e-05	1.53813e-05	3.1503e-05	1.50288e-05	4.64274e-05	1.54114e-05	1.5547e-05	1.57458e-05	0	0
16S	Genus	Defluviicoccus	0.30402	0	0	0	0	0	0	0	0	1.6429e-05	0	7.87575e-05	0	0	0	0	4.72374e-05	0	4.53206e-05
16S	Genus	Acidibacter	0.986241	0	0	0	0	0.000110365	0	0	0	0	6.15252e-05	0	0	0	1.54114e-05	0	0	0	0
16S	Genus	Dorea	0.564763	3.22825e-05	0	0	0	0	0	3.10578e-05	1.55374e-05	0	1.53813e-05	0	0	0	9.24684e-05	0	0	0	0
16S	Genus	Aquimarina	0.587465	0	0	0	0	0	1.53827e-05	0	3.10747e-05	0	0	0	0	0	9.24684e-05	0	4.72374e-05	0	0
16S	Genus	Aliiroseovarius	0.283428	0	0	0	0	0	0	0	0.000139836	0	3.07626e-05	0	0	0	0	0	0	0	1.51069e-05
16S	Genus	Gemmatimonas	0.586071	0	0	0	0	0	0	0.000155289	0	0	0	0	0	0	0	0	0	0	3.02138e-05
16S	Genus	JTB255_marine_benthic_group	0.791235	0	0	0	0	0	4.61482e-05	4.65867e-05	0	0	4.61439e-05	0	0	1.54758e-05	3.08228e-05	0	0	0	0
16S	Genus	Chujaibacter	0.740506	0	0	0	0	0	3.07654e-05	0	0	0	0.00012305	0	1.50288e-05	0	1.54114e-05	0	0	0	0
16S	Genus	Ammoniibacillus	0.804337	0	7.4313e-05	0	0	0	0	4.65867e-05	0	0	1.53813e-05	0	0	0	0	0	0	0	4.53206e-05
16S	Genus	Gemmatirosa	0.586071	0.00012913	0	0	0	0	0	0	0	0	0	0	0	4.64274e-05	0	0	0	0	0
16S	Genus	Actinoplanes	0.120314	0	0	0	0	0	0	0	0.000108762	6.5716e-05	0	0	0	0	0	0	0	0	0
16S	Genus	Candidatus_Tenderia	0.290905	0	0	0	0	0	0	0	0	8.2145e-05	4.61439e-05	0	0	0	0	0	0	3.10323e-05	1.51069e-05
16S	Genus	Neptuniibacter	0.614435	0	0	0	1.5988e-05	0	0.000107679	0	0	0	1.53813e-05	0	0	1.54758e-05	1.54114e-05	0	0	0	0
16S	Genus	uncultured_actinobacterium	0.586071	0	2.97252e-05	0	0	0	0	0	0.000139836	0	0	0	0	0	0	0	0	0	0
16S	Genus	Pajaroellobacter	0.586071	0	0	0.000137598	0	0	0	0	0	0	3.07626e-05	0	0	0	0	0	0	0	0
16S	Genus	Haliangium	0.367879	0.000161413	0	0	0	0	0	0	0	0	0	0	0	0	0	0	0	0	0
16S	Genus	Azorhizobium	0.564763	0	0	0	0	3.15328e-05	0	0	0	6.5716e-05	0	0	0	0	1.54114e-05	3.1094e-05	0	1.55161e-05	0
16S	Genus	Brevundimonas	0.707119	0	0	4.58659e-05	1.5988e-05	0	0	0	0	6.5716e-05	1.53813e-05	0	0	0	0	0	0	1.55161e-05	0
16S	Genus	Arcticibacter	0.367879	0	0	0	0	0	0	0	0.000155374	0	0	0	0	0	0	0	0	0	0
16S	Genus	F0332	0.967358	0	0	0	0	3.15328e-05	1.53827e-05	3.10578e-05	0	0	0	0	1.50288e-05	1.54758e-05	0	4.66411e-05	0	0	0
16S	Genus	Sediminibacterium	0.325547	0	0	0	0	0	3.07654e-05	0	0	0	0	0	0	0.000108331	0	0	1.57458e-05	0	0
16S	Genus	Chelativorans	0.120314	0	0	0.000122309	0	3.15328e-05	0	0	0	0	0	0	0	0	0	0	0	0	0
16S	Genus	Slackia	0.804337	0	0	0	0	1.57664e-05	0	1.55289e-05	0	0	0	0	4.50863e-05	0	0	0	0	0	7.55344e-05
16S	Genus	Cupriavidus	0.586071	9.68476e-05	0	0	0	0	0	0	0	0	0	0	0	0	0	0	0	4.65484e-05	0
16S	Genus	Holdemanella	0.804337	0	0	3.05773e-05	0	0	0	1.55289e-05	0	3.2858e-05	0	0	0	6.19032e-05	0	0	0	0	0
16S	Genus	uncultured_soil_bacterium	0.120314	0	0	0	0	0	0	0	0	0	0	0	0	0	6.16456e-05	0	7.8729e-05	0	0
16S	Genus	Erysipelotrichaceae_UCG-008	0.112406	0	0	0	0	0	0	0	0	0	0	1.57515e-05	0	7.7379e-05	0	0	3.14916e-05	0	1.51069e-05
16S	Genus	OM27_clade	0.325547	0	0	0	0	0	0	0	4.66121e-05	0	0	0	0	7.7379e-05	0	0	0	1.55161e-05	0
16S	Genus	Ruminococcaceae_UCG-008	0.631945	0	1.48626e-05	0	0	0	0	0	0	0	1.53813e-05	1.57515e-05	0	0	1.54114e-05	0	0	7.75807e-05	0
16S	Genus	Aquibacter	0.367879	0	0	0	0	0	0.000138444	0	0	0	0	0	0	0	0	0	0	0	0
16S	Genus	Lentibacter	0.587465	0	0	0	1.5988e-05	0	0	0	0	0	6.15252e-05	0	4.50863e-05	0	1.54114e-05	0	0	0	0
16S	Genus	uncultured_Gemmatimonadetes_bacterium	0.89369	0	2.97252e-05	0	0	1.57664e-05	0	0	0	0	4.61439e-05	0	0	3.09516e-05	1.54114e-05	0	0	0	0
16S	Genus	Lachnoclostridium_1	0.390782	0	1.48626e-05	0	0	0	0	3.10578e-05	0	0	0	1.57515e-05	1.50288e-05	1.54758e-05	0	0	0	0	4.53206e-05
16S	Genus	Pectobacterium	0.586071	0	0.000118901	0	0	0	0	1.55289e-05	0	0	0	0	0	0	0	0	0	0	0
16S	Genus	Nitrospira	0.0345016	0	0	0	0	0	0	4.65867e-05	1.55374e-05	6.5716e-05	0	0	0	0	0	0	0	0	0
16S	Genus	Amycolatopsis	0.586071	6.45651e-05	0	0	0	0	0	0	6.21494e-05	0	0	0	0	0	0	0	0	0	0
16S	Genus	Atopostipes	0.325547	0	0	0	0	0	4.61482e-05	0	0	1.6429e-05	0	6.3006e-05	0	0	0	0	0	0	0
16S	Genus	Flavisolibacter	0.986241	3.22825e-05	0	0	0	0	0	7.76446e-05	0	0	0	0	0	0	1.54114e-05	0	0	0	0
16S	Genus	Bdellovibrio	0.283428	0	0	0	0	0	0	0	6.21494e-05	0	0	3.1503e-05	0	0	3.08228e-05	0	0	0	0
16S	Genus	Trichococcus	0.367879	0	0	0	0	0	0	0	0.000124299	0	0	0	0	0	0	0	0	0	0
16S	Genus	Bartonella	0.586071	0	0	0	0	0	0	0.000108702	0	0	0	0	0	1.54758e-05	0	0	0	0	0
16S	Genus	SWB02	0.367879	0	0	0	0	0	0	0	0	0	0	0	0	0	0	0	0	0.000124129	0
16S	Genus	Peptococcus	0.120314	0	0	0	0	0	0	0	0	0	0	0	0	0.000108331	0	1.5547e-05	0	0	0
16S	Genus	Candidatus_Solibacter	0.586071	0	0	0	0	0	0	0	4.66121e-05	0	0	0	0	0	7.7057e-05	0	0	0	0
16S	Genus	Anaerofilum	0.120314	0	0	0	0	0	0	0	0	0	0	0	0	4.64274e-05	7.7057e-05	0	0	0	0
16S	Genus	Acanthopleuribacter	0.367879	0	0	0	0	0	0	0	0	0	0.00012305	0	0	0	0	0	0	0	0
16S	Genus	Taibaiella	0.586071	0	4.45878e-05	0	0	0	0	7.76446e-05	0	0	0	0	0	0	0	0	0	0	0
16S	Genus	Ellin6067	0.283428	0	0	0	0	0	3.07654e-05	0	0	0	4.61439e-05	0	4.50863e-05	0	0	0	0	0	0
16S	Genus	Candidatus_Megaira	0.586071	0	0	0	0	6.30656e-05	0	4.65867e-05	0	0	0	0	0	0	0	0	0	0	0
16S	Genus	Sphaerisporangium	0.112406	1.61413e-05	0	0	0	0	0	0	0	0	0	0	0	3.09516e-05	0	0	1.57458e-05	4.65484e-05	0
16S	Genus	Family_XIII_UCG-001	0.0345016	3.22825e-05	0	6.11546e-05	0	1.57664e-05	0	0	0	0	0	0	0	0	0	0	0	0	0
16S	Genus	Noviherbaspirillum	0.120314	0	0	0	0	0	0	0	0	0	4.61439e-05	6.3006e-05	0	0	0	0	0	0	0
16S	Genus	Woeseia	0.586071	0	0	0	0	1.57664e-05	0	9.31735e-05	0	0	0	0	0	0	0	0	0	0	0
16S	Genus	Kordiimonas	0.367879	0	0	0	0	0	0	0	0.000108762	0	0	0	0	0	0	0	0	0	0
16S	Genus	PAUC26f	0.367879	0	0	0	0	0	0	0	0.000108762	0	0	0	0	0	0	0	0	0	0
16S	Genus	Lutimonas	0.367879	0	0	0	0	0	0	0.000108702	0	0	0	0	0	0	0	0	0	0	0
16S	Genus	Barnesiella	0.363706	0	0	0	0	1.57664e-05	4.61482e-05	0	0	0	0	0	0	4.64274e-05	0	0	0	0	0
16S	Genus	Cryptobacterium	0.367879	0	0	0	0	0	0	0	0	0	0	0	0	0.000108331	0	0	0	0	0
16S	Genus	Allorhizobium-Neorhizobium-Pararhizobium-Rhizobium	0.587465	0	0	0	1.5988e-05	0	0	0	0	0	0	0	3.00576e-05	0	0	0	3.14916e-05	0	3.02138e-05
16S	Genus	Pseudoscardovia	0.367879	0	0	0	0	0	0	0	0	0	0.000107669	0	0	0	0	0	0	0	0
16S	Genus	Candidatus_Tremblaya	0.367879	0	0	0.000107021	0	0	0	0	0	0	0	0	0	0	0	0	0	0	0
16S	Genus	GCA-900066225	0.163524	0	4.45878e-05	0	0	0	0	0	0	0	0	0	0	0	1.54114e-05	1.5547e-05	0	3.10323e-05	0
16S	Genus	Skermanella	0.367879	0	0	0	0	0	0	0	0	0	0	9.4509e-05	0	0	0	0	0	0	0
16S	Genus	Aeromicrobium	0.163524	0	0	0	0	0	0	0	0	1.6429e-05	1.53813e-05	0	1.50288e-05	0	0	0	4.72374e-05	0	0
16S	Genus	Microvirga	0.586071	0	0	0	0	0	0	0	0	1.6429e-05	0	0	0	7.7379e-05	0	0	0	0	0
16S	Genus	Candidatus_Arthromitus	0.290905	0	0	0	0	1.57664e-05	1.53827e-05	0	0	1.6429e-05	4.61439e-05	0	0	0	0	0	0	0	0
16S	Genus	Marmoricola	0.283428	0	0	0	0	0	0	0	0	1.6429e-05	6.15252e-05	0	0	0	0	0	0	1.55161e-05	0
16S	Genus	Planifilum	0.586071	0	0	0	0	0	4.61482e-05	0	0	0	0	4.72545e-05	0	0	0	0	0	0	0
16S	Genus	Geodermatophilus	0.367879	0	0	0	0	0	0	0	9.32242e-05	0	0	0	0	0	0	0	0	0	0
16S	Genus	Filifactor	0.659561	0	0	1.52886e-05	0	0	0	0	0	0	1.53813e-05	3.1503e-05	0	3.09516e-05	0	0	0	0	0
16S	Genus	Steroidobacter	0.586071	0	0	0	0	0	1.53827e-05	0	0	0	0	0	0	0	0	0	0	7.75807e-05	0
16S	Genus	Flavonifractor	0.367879	0	0	0	0	0	0	0	0	0	0	0	0	9.28548e-05	0	0	0	0	0
16S	Genus	Adlercreutzia	0.283428	0	0	0	0	1.57664e-05	6.15309e-05	0	0	0	0	0	0	0	0	0	0	1.55161e-05	0
16S	Genus	Pelobacter	0.363706	0	1.48626e-05	0	0	1.57664e-05	0	0	0	0	0	0	0	6.19032e-05	0	0	0	0	0
16S	Genus	Phreatobacter	0.586071	0	0	0	0	4.72992e-05	0	0	0	0	0	0	4.50863e-05	0	0	0	0	0	0
16S	Genus	Pseudonocardia	0.367879	0	0	0	0	0	9.22963e-05	0	0	0	0	0	0	0	0	0	0	0	0
16S	Genus	Pseudofulvibacter	0.367879	0	0	0	0	0	9.22963e-05	0	0	0	0	0	0	0	0	0	0	0	0
16S	Genus	Croceicoccus	0.367879	0	0	9.17319e-05	0	0	0	0	0	0	0	0	0	0	0	0	0	0	0
16S	Genus	Thermobifida	0.363706	0	1.48626e-05	3.05773e-05	0	0	0	0	0	0	0	0	4.50863e-05	0	0	0	0	0	0
16S	Genus	Blvii28_wastewater-sludge_group	0.120314	6.45651e-05	1.48626e-05	0	0	0	0	0	0	0	0	0	0	0	0	0	0	0	0
16S	Genus	Pediococcus	0.0345016	0	0	0	0	0	0	0	0	3.2858e-05	3.07626e-05	1.57515e-05	0	0	0	0	0	0	0
16S	Genus	uncultured_Thermoanaerobacterales_bacterium	0.986241	0	1.48626e-05	0	0	0	0	0	0	3.2858e-05	0	0	0	3.09516e-05	0	0	0	0	0
16S	Genus	Cloacibacterium	0.163524	0	0	0	0	3.15328e-05	0	0	0	0	0	0	0	1.54758e-05	1.54114e-05	1.5547e-05	0	0	0
16S	Genus	Nocardioides	0.586071	0	1.48626e-05	0	0	0	0	0	0	0	0	6.3006e-05	0	0	0	0	0	0	0
16S	Genus	Solirubrobacter	0.367879	0	0	0	0	0	0	0	7.76868e-05	0	0	0	0	0	0	0	0	0	0
16S	Genus	Thiobacillus	0.367879	0	0	0	0	0	0	0	7.76868e-05	0	0	0	0	0	0	0	0	0	0
16S	Genus	Candidatus_Stoquefichus	0.367879	0	0	0	0	0	0	0	7.76868e-05	0	0	0	0	0	0	0	0	0	0
16S	Genus	Algoriphagus	0.367879	0	0	0	0	0	0	7.76446e-05	0	0	0	0	0	0	0	0	0	0	0
16S	Genus	Cuscuta_pentagona	0.367879	0	0	0	0	0	0	7.76446e-05	0	0	0	0	0	0	0	0	0	0	0
16S	Genus	Alteromonas	0.586071	0	0	0	0	0	4.61482e-05	0	0	0	0	0	0	0	0	0	3.14916e-05	0	0
16S	Genus	uncultured_Rhodospirillaceae_bacterium	0.367879	0	0	0	0	0	0	0	0	0	0	0	0	7.7379e-05	0	0	0	0	0
16S	Genus	Streptobacillus	0.367879	0	0	0	0	0	0	0	0	0	0	0	0	7.7379e-05	0	0	0	0	0
16S	Genus	Desulfobulbus	0.120314	0	0	0	0	0	0	6.21157e-05	0	0	0	0	1.50288e-05	0	0	0	0	0	0
16S	Genus	uncultured_Bradyrhizobiaceae_bacterium	0.367879	0	0	0	0	0	7.69136e-05	0	0	0	0	0	0	0	0	0	0	0	0
16S	Genus	Sphingobium	0.367879	0	0	0	0	0	0	0	0	0	7.69065e-05	0	0	0	0	0	0	0	0
16S	Genus	Luteimonas	0.367879	0	0	0	0	6.30656e-05	0	0	0	0	0	0	0	0	0	0	0	0	0
16S	Genus	Rhodoplanes	0.367879	0	0	0	0	0	0	0	0	0	0	6.3006e-05	0	0	0	0	0	0	0
16S	Genus	Catenulispora	0.586071	1.61413e-05	0	0	0	0	0	0	0	0	0	0	0	0	0	0	0	4.65484e-05	0
16S	Genus	Promicromonospora	0.586071	0	0	1.52886e-05	0	0	0	0	0	0	0	0	0	0	0	0	4.72374e-05	0	0
16S	Genus	Pseudoramibacter	0.367879	0	0	0	0	0	0	6.21157e-05	0	0	0	0	0	0	0	0	0	0	0
16S	Genus	Candidatus_Koribacter	0.586071	0	0	0	0	1.57664e-05	0	0	0	0	4.61439e-05	0	0	0	0	0	0	0	0
16S	Genus	Iamia	0.367879	0	0	0	0	0	0	0	0	0	0	0	0	6.19032e-05	0	0	0	0	0
16S	Genus	Ornithinimicrobium	0.367879	0	0	0	0	0	0	0	0	0	0	0	0	6.19032e-05	0	0	0	0	0
16S	Genus	Desulfotalea	0.367879	0	0	0	0	0	0	0	0	0	0	0	0	6.19032e-05	0	0	0	0	0
16S	Genus	Proteocatella	0.367879	0	0	0	0	0	0	0	0	0	0	0	0	0	6.16456e-05	0	0	0	0
16S	Genus	BRH-c57	0.367879	0	0	0	0	0	6.15309e-05	0	0	0	0	0	0	0	0	0	0	0	0
16S	Genus	Tolumonas	0.367879	0	0	0	0	0	0	0	0	0	6.15252e-05	0	0	0	0	0	0	0	0
16S	Genus	Limnohabitans	0.367879	0	0	0	0	0	0	0	0	0	6.15252e-05	0	0	0	0	0	0	0	0
16S	Genus	Pseudohongiella	0.367879	0	0	0	0	0	0	0	0	0	6.15252e-05	0	0	0	0	0	0	0	0
16S	Genus	Rhodobacter	0.367879	0	0	0	0	0	0	0	0	0	6.15252e-05	0	0	0	0	0	0	0	0
16S	Genus	Dyella	0.367879	0	0	6.11546e-05	0	0	0	0	0	0	0	0	0	0	0	0	0	0	0
16S	Genus	Sideroxydans	0.367879	0	0	6.11546e-05	0	0	0	0	0	0	0	0	0	0	0	0	0	0	0
16S	Genus	Aquamicrobium	0.325547	0	0	0	0	0	0	1.55289e-05	0	0	0	0	0	0	1.54114e-05	0	0	0	3.02138e-05
16S	Genus	Phocea	0.367879	0	5.94504e-05	0	0	0	0	0	0	0	0	0	0	0	0	0	0	0	0
16S	Genus	Muricauda	0.367879	0	5.94504e-05	0	0	0	0	0	0	0	0	0	0	0	0	0	0	0	0
16S	Genus	Oceanobacillus	0.367879	0	0	0	0	4.72992e-05	0	0	0	0	0	0	0	0	0	0	0	0	0
16S	Genus	Subgroup_10	0.367879	0	0	0	0	0	0	0	0	0	0	4.72545e-05	0	0	0	0	0	0	0
16S	Genus	Anaerosporobacter	0.120314	0	0	0	0	0	0	0	0	0	1.53813e-05	3.1503e-05	0	0	0	0	0	0	0
16S	Genus	Erysipelothrix	0.367879	0	0	0	0	0	0	0	0	0	0	0	0	0	0	0	0	4.65484e-05	0
16S	Genus	MND1	0.367879	0	0	0	0	0	0	0	0	0	0	0	0	4.64274e-05	0	0	0	0	0
16S	Genus	Lysobacter	0.367879	0	0	0	0	0	0	0	0	0	0	0	0	4.64274e-05	0	0	0	0	0
16S	Genus	Aggregatibacter	0.367879	0	0	0	0	0	0	0	0	0	0	0	0	4.64274e-05	0	0	0	0	0
16S	Genus	Aliifodinibius	0.367879	0	0	0	0	0	0	0	0	0	0	0	0	4.64274e-05	0	0	0	0	0
16S	Genus	uncultured_gamma_proteobacterium	0.367879	0	0	0	0	0	0	0	0	0	0	0	0	4.64274e-05	0	0	0	0	0
16S	Genus	Sinorickettsia_chlamys	0.586071	0	0	0	0	0	0	1.55289e-05	0	0	0	0	0	0	3.08228e-05	0	0	0	0
16S	Genus	DMER64	0.367879	0	0	0	0	0	0	0	0	0	0	0	0	0	4.62342e-05	0	0	0	0
16S	Genus	Parvibacter	0.367879	0	0	0	0	0	4.61482e-05	0	0	0	0	0	0	0	0	0	0	0	0
16S	Genus	Salinimicrobium	0.367879	0	0	0	0	0	4.61482e-05	0	0	0	0	0	0	0	0	0	0	0	0
16S	Genus	Sva0081_sediment_group	0.367879	0	0	4.58659e-05	0	0	0	0	0	0	0	0	0	0	0	0	0	0	0
16S	Genus	Raoultibacter	0.120314	0	0	0	0	0	0	0	0	0	0	0	0	1.54758e-05	0	0	0	0	3.02138e-05
16S	Genus	Roseomonas	0.586071	0	0	0	0	0	0	0	0	0	0	0	3.00576e-05	0	1.54114e-05	0	0	0	0
16S	Genus	Pyramidobacter	0.586071	0	0	0	0	0	0	0	0	0	0	0	3.00576e-05	0	0	0	0	0	1.51069e-05
16S	Genus	Fermentimonas	0.367879	0	0	0	0	0	0	0	0	0	0	0	4.50863e-05	0	0	0	0	0	0
16S	Genus	Dechlorobacter	0.367879	0	4.45878e-05	0	0	0	0	0	0	0	0	0	0	0	0	0	0	0	0
16S	Genus	CAG-873	0.367879	0	0	0	0	3.15328e-05	0	0	0	0	0	0	0	0	0	0	0	0	0
16S	Genus	Bryobacter	0.367879	0	0	0	0	0	0	0	0	0	0	3.1503e-05	0	0	0	0	0	0	0
16S	Genus	Brumimicrobium	0.367879	0	0	0	0	0	0	0	0	0	0	0	0	0	0	3.1094e-05	0	0	0
16S	Genus	Pontibacter	0.367879	0	0	0	0	0	0	0	3.10747e-05	0	0	0	0	0	0	0	0	0	0
16S	Genus	Epulopiscium	0.367879	0	0	0	0	0	0	0	3.10747e-05	0	0	0	0	0	0	0	0	0	0
16S	Genus	Desulfobacca	0.367879	0	0	0	0	0	0	3.10578e-05	0	0	0	0	0	0	0	0	0	0	0
16S	Genus	Sandaracinus	0.367879	0	0	0	0	0	0	0	0	0	0	0	0	3.09516e-05	0	0	0	0	0
16S	Genus	Thioalkalispira	0.367879	0	0	0	0	0	0	0	0	0	0	0	0	3.09516e-05	0	0	0	0	0
16S	Genus	Parasegetibacter	0.367879	0	0	0	0	0	0	0	0	0	0	0	0	0	3.08228e-05	0	0	0	0
16S	Genus	Jejudonia	0.367879	0	0	0	0	0	0	0	0	0	3.07626e-05	0	0	0	0	0	0	0	0
16S	Genus	uncultured_Sphingobacterium_sp.	0.367879	0	0	0	0	0	0	0	0	0	3.07626e-05	0	0	0	0	0	0	0	0
16S	Genus	Ramlibacter	0.367879	0	0	0	0	0	0	0	0	0	0	0	0	0	0	0	0	0	3.02138e-05
16S	Genus	Lewinella	0.367879	0	0	0	0	0	0	0	0	0	0	0	3.00576e-05	0	0	0	0	0	0
16S	Genus	agricultural_soil_bacterium_SC-I-39	0.367879	0	0	0	0	0	0	0	0	0	0	0	3.00576e-05	0	0	0	0	0	0
16S	Genus	Clostridium_sensu_stricto_2	0.367879	0	0	0	0	0	0	0	0	0	0	0	3.00576e-05	0	0	0	0	0	0
16S	Genus	Bordetella	0.367879	0	2.97252e-05	0	0	0	0	0	0	0	0	0	0	0	0	0	0	0	0
16S	Genus	unidentified_rumen_bacterium_RFN46	0.367879	0	2.97252e-05	0	0	0	0	0	0	0	0	0	0	0	0	0	0	0	0
ITS	Phylum	Neocallimastigomycota	0.716531	0.546668	0.281339	0.629322	0.839662	0.458487	0.880381	0.371325	0.951473	0.729655	0.940201	0.265447	0.959637	0.189492	0.797614	0.797264	0.911754	0.95199	0.372726
ITS	Phylum	Ascomycota	0.810158	0.338481	0.496185	0.288161	0.114566	0.509215	0.102547	0.609375	0.0324463	0.155166	0.0418206	0.724484	0.0336515	0.801607	0.148574	0.134706	0.0680334	0.029862	0.61352
ITS	Phylum	Basidiomycota	0.420842	0.0366022	0.0618576	0.0314293	0.00664106	0.000322521	0.00479552	0.0127569	0.00564489	0.0149241	0.00398929	0.00171018	0.00169704	0.00504794	0.0375144	0.0139818	0.0129	0.00204109	0.00952825
ITS	Phylum	Zygomycota	0.75085	0.025934	0.0303062	0.00609164	0.00104232	4.60745e-05	0.00118929	8.96272e-05	0.00531284	0.0224739	0.00133869	0.000412803	0.00192845	5.97389e-05	0.00349035	0.00146583	0.0019309	0.00343879	4.82036e-05
ITS	Phylum	Chytridiomycota	0.459426	0.000982011	0.000556321	0.000264854	0.0184937	0.000491461	7.67283e-05	0.000522825	0.000142308	0.0128171	0.0109103	0.000663433	0.000115707	0.000492846	0.000247348	0.000112757	8.21659e-05	0.00215202	0.000337425
ITS	Phylum	Cercozoa	0.367879	0	0	0	0	0	0	0	0	0.00557458	0	0	0	0	0	0	0	0	0
ITS	Phylum	Glomeromycota	0.352354	0.00071419	0.000476846	8.82846e-05	5.9561e-05	0	0	0	0	8.77886e-05	0	0	0.000115707	0	0	0.000112757	0	6.65572e-05	0
ITS	Phylum	Rozellomycota	0.2668	0.000535643	0.000132457	0.000470851	0	0	0	0	9.48722e-05	0.000131683	0	0	0	0	0	7.5171e-05	0	0	0
ITS	Class	Neocallimastigomycetes	0.716531	0.546668	0.281339	0.629322	0.839662	0.458487	0.880381	0.371325	0.951473	0.729655	0.940201	0.265447	0.959637	0.189492	0.797614	0.797264	0.911754	0.95199	0.372726
ITS	Class	Dothideomycetes	0.166074	0.251216	0.288439	0.142491	0.0372554	0.00992137	0.0263178	0.04568	0.0112424	0.0483715	0.000548862	0.0025063	0.0219458	0.00861734	0.071621	0.0704352	0.0274023	0.0210321	0.0262067
ITS	Class	Sordariomycetes	0.144327	0.0574923	0.0803751	0.0802802	0.0300485	0.000138223	0.0342208	0.00425729	0.00635643	0.044421	0.00172691	0.00117944	0.00113779	0.00306162	0.00879459	0.0313463	0.00221848	0.000488086	0.00171926
ITS	Class	Tremellomycetes	0.884434	0.00111592	0.0593144	0.0249551	0.00416927	0	0.00410496	0.00914197	0.00464874	0.00456501	0.000535475	0.000427546	0.00119564	0.00140387	0.0245974	0.000112757	0.00702518	0.000665572	0.00636288
ITS	Class	Mortierellomycotina_cls_Incertae_sedis	0.75085	0.025934	0.0302533	0.00609164	0.00104232	4.60745e-05	0.00118929	8.96272e-05	0.00531284	0.0224739	0.00133869	4.42289e-05	0.00192845	5.97389e-05	0.00349035	0.00146583	0.0019309	0.00343879	4.82036e-05
ITS	Class	Eurotiomycetes	0.172005	0.000982011	0.0525591	0.00862247	0.00387147	0.00304091	0.00272385	0.00864902	0.000189744	0.000790097	0.00503347	0.000309602	0.000173561	0.00525703	0.000274831	0.000263099	0.000164332	2.21857e-05	0.00388842
ITS	Class	Saccharomycetes	0.441795	0	0.000238423	0.0078279	0	0.000261089	0.000345277	0.0016581	0	0.0279607	0.0054083	0.000339088	0.00063639	0.0165925	0.000577145	0	0.000123249	0.000199672	0.0133363
ITS	Class	Agaricomycetes	0.75085	0.0336116	0.00251669	0.00529708	0.000952977	0.000199656	0.000690555	4.48136e-05	0.000853849	0.00759371	0.00314592	0.00123841	0.000501398	5.97389e-05	0.0106634	0.000638954	0.00468346	0.000687758	0.000835529
ITS	Class	Pezizomycotina_cls_Incertae_sedis	0.283428	0.000312458	0.0617251	0	0	0	0	0	0	4.38943e-05	0	0	0	0	0	0	0	0	0
ITS	Class	Chytridiomycetes	0.475832	0.000669553	0.000556321	0.000205997	0.0184937	0.000491461	7.67283e-05	0.000492949	0.000142308	0.012466	0.0107229	0.00064869	3.85691e-05	0.000492846	0.000137415	7.5171e-05	8.21659e-05	0.0012424	0.00030529
ITS	Class	Leotiomycetes	0.401229	0.00071419	0.00148352	0.00450252	0.000327586	0.00164332	0.000230185	0.00328633	0.000189744	0.000482837	0	0	0.000887089	1.49347e-05	0.000164899	0.000451026	0.0021774	0.00168612	0.000208882
ITS	Class	Ustilaginomycotina_cls_Incertae_sedis	0.627002	0.000624916	2.64915e-05	0.00117713	0	6.14326e-05	0	0.00135935	0.000142308	8.77886e-05	0.000307898	0	0	0.000507781	5.49662e-05	0.0132301	0.000246498	0.000266229	1.60679e-05
ITS	Class	Orbiliomycetes	0.133033	0.000267821	5.29829e-05	0.00944646	0	1.53582e-05	0.000230185	0	0	8.77886e-05	4.01606e-05	0.000221144	0.00063639	0	5.49662e-05	3.75855e-05	0	0	0
ITS	Class	Pezizomycetes	0.827959	8.92738e-05	5.29829e-05	5.88564e-05	0.000416927	0.000614326	0	2.98757e-05	4.74361e-05	0.000702309	0.00159304	0.00014743	0.000173561	0	0.000192382	7.5171e-05	0.00287581	2.21857e-05	0.00268333
ITS	Class	Wallemiomycetes	0.928049	0	0	0	0.00148903	3.07163e-05	0	0.00216599	0	0	0	4.42289e-05	0	0.00307656	0.00192382	0	0	0	0
ITS	Class	Microbotryomycetes	0.353022	0.000937374	0	0	2.97805e-05	3.07163e-05	0	4.48136e-05	0	0.000482837	0	0	0	0	0.000274831	0	0.000903825	0.0001553	0.00231377
ITS	Class	Cystobasidiomycetes	0.986241	0.000223184	0	0	0	0	0	0	0	0.00219472	0	0	0	0	0	0	0	2.21857e-05	0
ITS	Class	Glomeromycetes	0.620869	0.000446369	0.000291406	0	5.9561e-05	0	0	0	0	8.77886e-05	0	0	0.000115707	0	0	0.000112757	0	4.43715e-05	0
ITS	Class	Ustilaginomycetes	0.325547	8.92738e-05	0	0	0	0	0	0	0	0	0	0	0	0	0	0	4.10829e-05	0.000244043	0
ITS	Class	Mucoromycotina_cls_Incertae_sedis	0.367879	0	0	0	0	0	0	0	0	0	0	0.000339088	0	0	0	0	0	0	0
ITS	Class	Lecanoromycetes	0.586071	8.92738e-05	0	0	0	0	0	0	0	0.000175577	0	0	0	0	0	0	0	0	0
ITS	Class	Zygomycota_cls_Incertae_sedis	0.367879	0	5.29829e-05	0	0	0	0	0	0	0	0	0	0	0	0	0	0	0	0
ITS	Class	Zoopagomycotina_cls_Incertae_sedis	0.367879	0	0	0	0	0	0	0	0	0	0	2.94859e-05	0	0	0	0	0	0	0
ITS	Order	Neocallimastigales	0.716531	0.546668	0.281339	0.629322	0.839662	0.458487	0.880381	0.371325	0.951473	0.729655	0.940201	0.265447	0.959637	0.189492	0.797614	0.797264	0.911754	0.95199	0.372726
ITS	Order	unidentified	0.834196	0.0815516	0.154657	0.0914334	0.0653385	0.525018	0.0554746	0.552492	0.0200655	0.0948556	0.0294244	0.727314	0.0117057	0.771364	0.0822844	0.127227	0.0418635	0.0178817	0.57208
ITS	Order	Pleosporales	0.150358	0.25077	0.237072	0.122362	0.0334733	0.00992137	0.0245147	0.0393613	0.0104359	0.0301993	0	0.00227042	0.0211166	0.00861734	0.0701369	0.0434488	0.025266	0.0209212	0.0256122
ITS	Order	Tremellales	0.777663	0.00111592	0.0592349	0.0249257	0.00416927	0	0.00398987	0.00914197	0.00464874	0.0031165	0.000535475	0.000427546	0.00115707	0.00140387	0.0245699	3.75855e-05	0.00702518	0.000621201	0.00636288
ITS	Order	Sordariales	0.0600327	0.0151319	0.00540426	0.0489391	0.0186724	6.14326e-05	0.0293869	0.000791707	0.00569233	0.00399438	0.00133869	0.000589718	0.000732813	0.00303175	0.00255593	0.00033827	0.00184873	0.0001553	3.21357e-05
ITS	Order	Hypocreales	0.470299	0.0251306	0.0732224	0.0204526	0.000416927	4.60745e-05	0.000537098	0.00271869	0.000616669	0.00632078	0.000133869	7.37148e-05	0.000289268	1.49347e-05	0.00393008	0.000601368	0.000369747	0.000288415	0.00167106
ITS	Order	Mortierellales	0.75085	0.025934	0.0302533	0.00609164	0.00104232	4.60745e-05	0.00118929	8.96272e-05	0.00531284	0.0224739	0.00133869	4.42289e-05	0.00192845	5.97389e-05	0.00349035	0.00146583	0.0019309	0.00343879	4.82036e-05
ITS	Order	Eurotiales	0.118736	0.000491006	0.0524266	0.00856361	0.00381191	0.00304091	0.00272385	0.00803657	4.74361e-05	8.77886e-05	0.00500669	0.000309602	0.000154276	0.00525703	5.49662e-05	3.75855e-05	0	0	0.00388842
ITS	Order	Saccharomycetales	0.441795	0	0.000238423	0.0078279	0	0.000261089	0.000345277	0.0016581	0	0.0279607	0.0054083	0.000339088	0.00063639	0.0165925	0.000577145	0	0.000123249	0.000199672	0.0133363
ITS	Order	Agaricales	0.834196	0.0312458	0.00166896	0.00464966	0.000119122	3.07163e-05	7.67283e-05	0	4.74361e-05	0.0061452	0.00314592	0.000737148	0.00021213	5.97389e-05	0.0102512	0.000150342	0.0036153	0.000554643	0.000803394
ITS	Order	Pezizomycotina_ord_Incertae_sedis	0.283428	0.000312458	0.0617251	0	0	0	0	0	0	4.38943e-05	0	0	0	0	0	0	0	0	0
ITS	Order	Capnodiales	0.919245	0.000312458	0.038704	0.000117713	0.000893416	0	0.000115092	0.00219587	0.000142308	0.00061452	0.000548862	0	3.85691e-05	0	0.000274831	0.0146208	0.00106816	6.65572e-05	0
ITS	Order	Microascales	0.199087	0	0	0	0.0106019	3.07163e-05	0	0.000746893	0	0.032789	0.000200803	0.000294859	0	1.49347e-05	2.74831e-05	0	0	0	0
ITS	Order	Olpidiales	0.273752	0.000491006	0.000556321	0.000117713	0.000148903	0.000491461	0	0.000492949	0	0.0123782	0.0107229	0.00064869	1.92845e-05	0.000492846	2.74831e-05	0	0	0.000177486	0.00030529
ITS	Order	Spizellomycetales	0.750354	0	0	2.94282e-05	0.0182555	0	7.67283e-05	0	0.000142308	4.38943e-05	0	0	0	0	8.24493e-05	0	8.21659e-05	0.00106492	0
ITS	Order	Malasseziales	0.627002	0.000624916	2.64915e-05	0.00117713	0	6.14326e-05	0	0.00135935	0.000142308	8.77886e-05	0.000307898	0	0	0.000507781	5.49662e-05	0.0132301	0.000246498	0.000266229	1.60679e-05
ITS	Order	Hypocreomycetidae_ord_Incertae_sedis	0.402845	0.0151319	0.000158949	0	8.93416e-05	0	3.83642e-05	0	0	0.00030726	0	0	7.71382e-05	0	0.000274831	0	0	2.21857e-05	0
ITS	Order	Xylariales	0.529663	0.000178548	0.000158949	0.0105059	0	0	0	0	4.74361e-05	8.77886e-05	0	0.000221144	0	0	0.000274831	0	0	0	0
ITS	Order	Orbiliales	0.133033	0.000267821	5.29829e-05	0.00944646	0	1.53582e-05	0.000230185	0	0	8.77886e-05	4.01606e-05	0.000221144	0.00063639	0	5.49662e-05	3.75855e-05	0	0	0
ITS	Order	Thelebolales	0.809451	4.46369e-05	0.000211932	0	8.93416e-05	0.00164332	7.67283e-05	0.00328633	0.000189744	0.000175577	0	0	0.000867804	1.49347e-05	2.74831e-05	0.000112757	0.00205415	0.00166393	0.000208882
ITS	Order	Wallemiales	0.928049	0	0	0	0.00148903	3.07163e-05	0	0.00216599	0	0	0	4.42289e-05	0	0.00307656	0.00192382	0	0	0	0
ITS	Order	Dothideomycetes_ord_Incertae_sedis	0.120314	0	5.29829e-05	0.00865189	0	0	0	0	0	0	0	0	0	0	0	0	0	0	0
ITS	Order	Polyporales	0.364535	0.000669553	0.000264915	0.000235426	0.000536049	0	0.000537098	0	0.000284616	0.000877886	0	0.000501261	0.000231415	0	0.000192382	0.000375855	0.000328664	0.000110929	0
ITS	Order	Pezizales	0.621489	8.92738e-05	5.29829e-05	5.88564e-05	0.000416927	0.000614326	0	2.98757e-05	4.74361e-05	0.000702309	0.00159304	0.00014743	0.000173561	0	0.000192382	7.5171e-05	0.000328664	2.21857e-05	9.64072e-05
ITS	Order	Botryosphaeriales	0.325547	0	0	0	0	0	0	0.00340583	0	0	0	0	0.000134992	0	0	0	0.000944908	0	0
ITS	Order	Sporidiobolales	0.310976	0.000848101	0	0	2.97805e-05	3.07163e-05	0	4.48136e-05	0	0.000482837	0	0	0	0	0.000274831	0	0.000903825	0.0001553	0.00151038
ITS	Order	Erysiphales	0.120314	0	0.000105966	0.00394338	0	0	0	0	0	0	0	0	0	0	0	0	0	0	0
ITS	Order	Helotiales	0.043123	0.000535643	0.000953693	0.00050028	0.000238244	0	0.000115092	0	0	0.000219472	0	0	1.92845e-05	0	0.000109932	0.000263099	0	0	0
ITS	Order	Chaetothyriales	0.907489	0.000401732	0.000132457	5.88564e-05	5.9561e-05	0	0	0.000612452	0.000142308	0.000702309	0	0	1.92845e-05	0	0.000219865	0.000225513	0.000164332	2.21857e-05	0
ITS	Order	Erythrobasidiales	0.986241	8.92738e-05	0	0	0	0	0	0	0	0.00219472	0	0	0	0	0	0	0	2.21857e-05	0
ITS	Order	Cantharellales	0.192593	0.000357095	0.000450355	0.000264854	2.97805e-05	0	3.83642e-05	0	0.000142308	0.000351154	0	0	0	0	0.000192382	7.5171e-05	0	2.21857e-05	0
ITS	Order	Glomerales	0.620869	0.000446369	0.000291406	0	5.9561e-05	0	0	0	0	8.77886e-05	0	0	0.000115707	0	0	0.000112757	0	4.43715e-05	0
ITS	Order	Leucosporidiales	0.367879	0	0	0	0	0	0	0	0	0	0	0	0	0	0	0	0	0	0.000803394
ITS	Order	Corticiales	0.631945	8.92738e-05	0	0	0.000268025	0	0	0	0	0.000175577	0	0	3.85691e-05	0	2.74831e-05	0	0	0	0
ITS	Order	Dothideales	0.367879	0	0	0	0	0	0	0	0	0	0	0	0	0	0	0	0	0	0.0004499
ITS	Order	Coniochaetales	0.986241	0.000223184	0	0	0	0	0	0	0	0.000131683	0	0	0	0	2.74831e-05	0	0	0	0
ITS	Order	Sebacinales	0.367879	0	0	0	0	0	0	0	0.000379489	0	0	0	0	0	0	0	0	0	0
ITS	Order	Ustilaginales	0.325547	8.92738e-05	0	0	0	0	0	0	0	0	0	0	0	0	0	0	4.10829e-05	0.000244043	0
ITS	Order	Chaetosphaeriales	0.163524	8.92738e-05	0.000105966	0	0	0	3.83642e-05	0	0	0	0	0	0	0	0.000109932	0	0	0	0
ITS	Order	Mucorales	0.367879	0	0	0	0	0	0	0	0	0	0	0.000339088	0	0	0	0	0	0	0
ITS	Order	Rhizophlyctidales	0.967358	0.000133911	0	0	2.97805e-05	0	0	0	0	4.38943e-05	0	0	1.92845e-05	0	2.74831e-05	7.5171e-05	0	0	0
ITS	Order	Cystofilobasidiales	0.431803	0	5.29829e-05	2.94282e-05	0	0	7.67283e-05	0	0	0	0	0	3.85691e-05	0	2.74831e-05	3.75855e-05	0	2.21857e-05	0
ITS	Order	Teloschistales	0.586071	8.92738e-05	0	0	0	0	0	0	0	0.000175577	0	0	0	0	0	0	0	0	0
ITS	Order	Russulales	0.986241	0	0	0	0	0.00016894	0	2.98757e-05	0	0	0	0	0	0	0	0	0	0	3.21357e-05
ITS	Order	Leotiomycetes_ord_Incertae_sedis	0.836975	4.46369e-05	2.64915e-05	0	0	0	0	0	0	4.38943e-05	0	0	0	0	0	3.75855e-05	4.10829e-05	0	0
ITS	Order	Diaporthales	0.659561	4.46369e-05	0	0	0	0	0	0	0	8.77886e-05	2.67738e-05	0	0	0	0	0	0	0	1.60679e-05
ITS	Order	Filobasidiales	0.885358	0	2.64915e-05	0	0	0	3.83642e-05	0	0	4.38943e-05	0	0	0	0	0	3.75855e-05	0	2.21857e-05	0
ITS	Order	Rhizophydiales	0.0345016	4.46369e-05	0	5.88564e-05	5.9561e-05	0	0	0	0	0	0	0	0	0	0	0	0	0	0
ITS	Order	Phallales	0.283428	0	2.64915e-05	0.000117713	0	0	0	1.49379e-05	0	0	0	0	0	0	0	0	0	0	0
ITS	Order	Cystobasidiales	0.367879	0.000133911	0	0	0	0	0	0	0	0	0	0	0	0	0	0	0	0	0
ITS	Order	Lulworthiales	0.586071	0	0	0	0	0	0	0	0	4.38943e-05	0	0	0	0	8.24493e-05	0	0	0	0
ITS	Order	Magnaporthales	0.586071	0	7.94744e-05	0	0	0	0	0	0	0	0	0	0	0	0	3.75855e-05	0	0	0
ITS	Order	Onygenales	0.586071	8.92738e-05	0	0	0	0	0	0	0	0	2.67738e-05	0	0	0	0	0	0	0	0
ITS	Order	Microbotryomycetes_ord_Incertae_sedis	0.367879	8.92738e-05	0	0	0	0	0	0	0	0	0	0	0	0	0	0	0	0	0
ITS	Order	Sordariomycetes_ord_Incertae_sedis	0.367879	0	7.94744e-05	0	0	0	0	0	0	0	0	0	0	0	0	0	0	0	0
ITS	Order	Tubeufiales	0.586071	0	0	2.94282e-05	0	0	0	0	0	0	0	0	0	0	2.74831e-05	0	0	0	0
ITS	Order	Basidiobolales	0.367879	0	5.29829e-05	0	0	0	0	0	0	0	0	0	0	0	0	0	0	0	0
ITS	Order	Zoopagales	0.367879	0	0	0	0	0	0	0	0	0	0	2.94859e-05	0	0	0	0	0	0	0
ITS	Family	Neocallimastigaceae	0.716531	0.546668	0.281339	0.629322	0.839662	0.458487	0.880381	0.371325	0.951473	0.729655	0.940201	0.265447	0.959637	0.189492	0.797614	0.797264	0.911754	0.95199	0.372726
ITS	Family	Sporormiaceae	0.0445514	0.178637	0.18793	0.105206	0.022246	0.00674223	0.0229034	0.019718	0.0052654	0.0139584	0	0.00079612	0.0164497	0.00198632	0.0347936	0.0328497	0.0119141	0.0119137	0.0183174
ITS	Family	Tremellales_fam_Incertae_sedis	0.834196	0.000982011	0.0589965	0.0248374	0.00410971	0	0.00272385	0.00914197	0.00464874	0.0030726	0.000535475	0.000427546	0.00115707	0.00140387	0.0245424	3.75855e-05	0.00702518	0.000621201	0.00636288
ITS	Family	Mortierellaceae	0.691826	0.0257555	0.0302533	0.00600335	0.00104232	3.07163e-05	0.00118929	5.97514e-05	0.00531284	0.0181283	0.0010174	4.42289e-05	0.00192845	4.48042e-05	0.00346287	0.00146583	0.0019309	0.00343879	3.21357e-05
ITS	Family	Nectriaceae	0.805434	0.0050886	0.0716859	0.000294282	0.000297805	4.60745e-05	0.000498734	0.00271869	0.000474361	0.00526732	0.000133869	2.94859e-05	0.000250699	1.49347e-05	0.0034079	0.000451026	0.000328664	0.000199672	0.000723054
ITS	Family	Trichocomaceae	0.0628592	0.000491006	0.0524001	0.000353139	0.00381191	0	0.00272385	0.00380915	4.74361e-05	8.77886e-05	0.00500669	0.000280116	0.000154276	0.00197139	5.49662e-05	3.75855e-05	0	0	0
ITS	Family	Saccharomycetales_fam_Incertae_sedis	0.212984	0	5.29829e-05	0.0078279	0	0.000261089	0	0.0016581	0	0.027829	0.00145917	0.000339088	0.00063639	0.0135159	0.000577145	0	0.000123249	0.000199672	0.010412
ITS	Family	Pleosporaceae	0.736862	0.0339687	0.000344389	0.00108884	5.9561e-05	0.00152046	7.67283e-05	0.000642328	0.000711541	0.000351154	0	0.000471775	0.00146563	0	0.0150607	0	0.00221848	0.000931801	0.00461148
ITS	Family	Pezizomycotina_fam_Incertae_sedis	0.283428	0.000312458	0.0617251	0	0	0	0	0	0	4.38943e-05	0	0	0	0	0	0	0	0	0
ITS	Family	Chaetomiaceae	0.046959	0.0131679	0.00397372	0.00356081	0.013163	6.14326e-05	0.00441188	0.000761831	0.00294104	0.00210693	0.000883534	0.00025063	0.000443544	0.00298695	0.0022811	0.000225513	0.00176657	2.21857e-05	1.60679e-05
ITS	Family	Microascaceae	0.058089	0	0	0	0.0106019	1.53582e-05	0	0.000731955	0	0.032789	4.01606e-05	0.000280116	0	0	0	0	0	0	0
ITS	Family	Agaricaceae	0.304889	0.028523	0	0.00400224	0	0	0	0	0	0	0	0	0.00021213	0	0.00934425	3.75855e-05	4.10829e-05	0.000443715	0
ITS	Family	Lasiosphaeriaceae	0.0618357	0.000357095	0.000291406	0.022542	2.97805e-05	0	0.00349114	0	0	0.000570626	0	0	0	0	0.000219865	7.5171e-05	0	2.21857e-05	0
ITS	Family	Spizellomycetaceae	0.750354	0	0	2.94282e-05	0.0182555	0	7.67283e-05	0	0.000142308	4.38943e-05	0	0	0	0	8.24493e-05	0	8.21659e-05	0.00106492	0
ITS	Family	Sordariaceae	0.117528	4.46369e-05	5.29829e-05	0	2.97805e-05	0	0.0182997	0	0	4.38943e-05	0	0	1.92845e-05	0	0	0	4.10829e-05	0	0
ITS	Family	Malasseziaceae	0.673075	0.000624916	2.64915e-05	0.00117713	0	6.14326e-05	0	0.00135935	0.000142308	8.77886e-05	0.000307898	0	0	0.000313629	5.49662e-05	0.0132301	0.000123249	0.000266229	1.60679e-05
ITS	Family	Plectosphaerellaceae	0.402845	0.0151319	0.000158949	0	8.93416e-05	0	3.83642e-05	0	0	0.00030726	0	0	7.71382e-05	0	0.000274831	0	0	2.21857e-05	0
ITS	Family	Olpidiaceae	0.273752	0.000491006	0.000556321	0.000117713	0.000148903	0.000491461	0	0.000492949	0	0.00061452	0.0107229	0.00064869	1.92845e-05	0.000492846	2.74831e-05	0	0	0.000177486	0.00030529
ITS	Family	Psathyrellaceae	0.641845	0.000624916	0	0.000176569	0	3.07163e-05	0	0	0	0.00342376	0.00314592	0	0	5.97389e-05	0.000137415	0	0.00353313	2.21857e-05	1.60679e-05
ITS	Family	Orbiliaceae	0.164105	0.000267821	5.29829e-05	0.00944646	0	1.53582e-05	0.000230185	0	0	0	4.01606e-05	0.000221144	0.00063639	0	5.49662e-05	3.75855e-05	0	0	0
ITS	Family	Thelebolaceae	0.809451	4.46369e-05	0.000211932	0	8.93416e-05	0.00164332	7.67283e-05	0.00328633	0.000189744	0.000175577	0	0	0.000867804	1.49347e-05	2.74831e-05	0.000112757	0.00205415	0.00166393	0.000208882
ITS	Family	Wallemiaceae	0.928049	0	0	0	0.00148903	3.07163e-05	0	0.00216599	0	0	0	4.42289e-05	0	0.00307656	0.00192382	0	0	0	0
ITS	Family	Dothideomycetes_fam_Incertae_sedis	0.120314	0	5.29829e-05	0.00865189	0	0	0	0	0	0	0	0	0	0	0	0	0	0	0
ITS	Family	Eurotiales_fam_Incertae_sedis	0.120314	0	2.64915e-05	0.00815161	0	0	0	0	0	0	0	0	0	0	0	0	0	0	0
ITS	Family	Meruliaceae	0.33501	0.000669553	0.000264915	0.000235426	0.000536049	0	0.000537098	0	0.000284616	0.000877886	0	0	0.000231415	0	0.000192382	0.000375855	0.000328664	0.000110929	0
ITS	Family	Botryosphaeriales_fam_Incertae_sedis	0.325547	0	0	0	0	0	0	0.00340583	0	0	0	0	0.000134992	0	0	0	0.000944908	0	0
ITS	Family	Sporidiobolales_fam_Incertae_sedis	0.310976	0.000848101	0	0	2.97805e-05	3.07163e-05	0	4.48136e-05	0	0.000482837	0	0	0	0	0.000274831	0	0.000903825	0.0001553	0.00151038
ITS	Family	Erysiphaceae	0.120314	0	0.000105966	0.00394338	0	0	0	0	0	0	0	0	0	0	0	0	0	0	0
ITS	Family	Pleosporales_fam_Incertae_sedis	0.209282	0	0.000317898	0.000411995	2.97805e-05	0	0.000345277	0	0.000189744	0.00030726	0	0	0	0	0.000329797	7.5171e-05	0.000205415	0.000244043	0.00115689
ITS	Family	Phaeosphaeriaceae	0.542667	8.92738e-05	0.000105966	0.0011477	0.000327586	0	3.83642e-05	0	0.000189744	0.000131683	0	0	7.71382e-05	0	0.000384763	0.000187928	8.21659e-05	4.43715e-05	0
ITS	Family	Pyronemataceae	0.64377	8.92738e-05	5.29829e-05	5.88564e-05	0.000208464	3.07163e-05	0	2.98757e-05	4.74361e-05	0.000131683	0.00159304	2.94859e-05	3.85691e-05	0	5.49662e-05	7.5171e-05	0	2.21857e-05	9.64072e-05
ITS	Family	Bolbitiaceae	0.804337	0.000669553	2.64915e-05	0	0	0	0	0	0	0.00114125	0	0	0	0	0.000577145	0	0	0	0
ITS	Family	Erythrobasidiales_fam_Incertae_sedis	0.986241	8.92738e-05	0	0	0	0	0	0	0	0.00219472	0	0	0	0	0	0	0	2.21857e-05	0
ITS	Family	Hypocreaceae	0.141944	0.000267821	0.00116562	0.000205997	0.000119122	0	0	0	0	0.000131683	0	0	3.85691e-05	0	0	3.75855e-05	0	2.21857e-05	0
ITS	Family	Pezizaceae	0.584374	0	0	0	0.000208464	0	0	0	0	0.000570626	0	0.000117944	0.000134992	0	0.000137415	0	0.000328664	0	0
ITS	Family	Cucurbitariaceae	0.13708	0	2.64915e-05	0	5.9561e-05	0.00101364	0	0	0	0	0	0	0	0	0.000192382	0	0	0	0
ITS	Family	Bulleraceae	0.367879	0	0	0	0	0	0.00126602	0	0	0	0	0	0	0	0	0	0	0	0
ITS	Family	Herpotrichiellaceae	0.364173	0	0	2.94282e-05	0	0	0	0.000612452	0.000142308	4.38943e-05	0	0	0	0	0	0.000225513	0.000123249	0	0
ITS	Family	Hypocreales_fam_Incertae_sedis	0.975417	0.000446369	5.29829e-05	0	0	0	0	0	0.000142308	0.00030726	0	0	0	0	0.000164899	0	4.10829e-05	0	0
ITS	Family	Davidiellaceae	0.586071	0	0	0	0.000863635	0	0	0.000283819	0	0	0	0	0	0	0	0	0	0	0
ITS	Family	Glomeraceae	0.620869	0.000357095	0.000291406	0	5.9561e-05	0	0	0	0	8.77886e-05	0	0	0.000115707	0	0	0.000112757	0	4.43715e-05	0
ITS	Family	Ceratobasidiaceae	0.307205	0.000133911	0.000370881	2.94282e-05	2.97805e-05	0	0	0	0	0.000175577	0	0	0	0	8.24493e-05	7.5171e-05	0	0	0
ITS	Family	Mycosphaerellaceae	0.713773	4.46369e-05	2.64915e-05	0	0	0	0	0	0	0.000175577	0.000548862	0	0	0	5.49662e-05	0	0	0	0
ITS	Family	Leucosporidiaceae	0.367879	0	0	0	0	0	0	0	0	0	0	0	0	0	0	0	0	0	0.000803394
ITS	Family	Cantharellales_fam_Incertae_sedis	0.354847	0.000223184	7.94744e-05	5.88564e-05	0	0	3.83642e-05	0	0.000142308	0.000175577	0	0	0	0	5.49662e-05	0	0	2.21857e-05	0
ITS	Family	Saccharomycetaceae	0.367879	0	0	0	0	0	0	0	0	0	0	0	0	0	0	0	0	0	0.000690918
ITS	Family	Debaryomycetaceae	0.283428	0	0.00018544	0	0	0	0.000345277	0	0	8.77886e-05	0	0	0	0	0	0	0	0	0
ITS	Family	Leptosphaeriaceae	0.906329	0	2.64915e-05	2.94282e-05	2.97805e-05	0	0	0	4.74361e-05	0.000395049	0	0	0	0	5.49662e-05	0	0	2.21857e-05	0
ITS	Family	Corticiaceae	0.631945	8.92738e-05	0	0	0.000268025	0	0	0	0	0.000175577	0	0	3.85691e-05	0	2.74831e-05	0	0	0	0
ITS	Family	Xylariales_fam_Incertae_sedis	0.885358	0.000133911	5.29829e-05	0	0	0	0	0	4.74361e-05	8.77886e-05	0	0	0	0	0.000274831	0	0	0	0
ITS	Family	Sarcosomataceae	0.367879	0	0	0	0	0.00058361	0	0	0	0	0	0	0	0	0	0	0	0	0
ITS	Family	Strophariaceae	0.283428	0.000133911	0.000344389	0	0	0	0	0	0	8.77886e-05	0	0	0	0	0	0	0	0	0
ITS	Family	Sordariales_fam_Incertae_sedis	0.0680073	0	0	0	0	0	0	1.49379e-05	0	0.000175577	0.000267738	1.4743e-05	0	4.48042e-05	0	0	0	0	1.60679e-05
ITS	Family	Clavicipitaceae	0.586071	0.000401732	0	0	0	0	0	0	0	0.000131683	0	0	0	0	0	0	0	0	0
ITS	Family	Dothioraceae	0.367879	0	0	0	0	0	0	0	0	0	0	0	0	0	0	0	0	0	0.0004499
ITS	Family	Sebacinaceae	0.367879	0	0	0	0	0	0	0	0.000379489	0	0	0	0	0	0	0	0	0	0
ITS	Family	Ustilaginaceae	0.325547	8.92738e-05	0	0	0	0	0	0	0	0	0	0	0	0	0	0	4.10829e-05	0.000244043	0
ITS	Family	Chaetosphaeriaceae	0.163524	8.92738e-05	0.000105966	0	0	0	3.83642e-05	0	0	0	0	0	0	0	0.000109932	0	0	0	0
ITS	Family	Rhizopodaceae	0.367879	0	0	0	0	0	0	0	0	0	0	0.000339088	0	0	0	0	0	0	0
ITS	Family	Chaetothyriaceae	0.986241	0.000223184	0	0	0	0	0	0	0	8.77886e-05	0	0	0	0	2.74831e-05	0	0	0	0
ITS	Family	Cystofilobasidiaceae	0.431803	0	5.29829e-05	2.94282e-05	0	0	7.67283e-05	0	0	0	0	0	3.85691e-05	0	2.74831e-05	3.75855e-05	0	2.21857e-05	0
ITS	Family	Tetraplosphaeriaceae	0.367879	0	0	0	0	0	0	0	0	0	0	0.000280116	0	0	0	0	0	0	0
ITS	Family	Entolomataceae	0.586071	8.92738e-05	0	0	0	0	0	0	0	0.000175577	0	0	0	0	0	0	0	0	0
ITS	Family	Caliciaceae	0.586071	8.92738e-05	0	0	0	0	0	0	0	0.000175577	0	0	0	0	0	0	0	0	0
ITS	Family	Inocybaceae	0.986241	4.46369e-05	0	0	0	0	0	0	0	0.000131683	0	0	0	0	0	0	0	6.65572e-05	0
ITS	Family	Hericiaceae	0.986241	0	0	0	0	0.00016894	0	2.98757e-05	0	0	0	0	0	0	0	0	0	0	3.21357e-05
ITS	Family	Eremotheciaceae	0.367879	0	0	0	0	0	0	0	0	0	0	0	0	0	0	0	0	0	0.00022495
ITS	Family	Amphisphaeriaceae	0.367879	0	0	0	0	0	0	0	0	0	0	0.000221144	0	0	0	0	0	0	0
ITS	Family	Niessliaceae	0.586071	4.46369e-05	0	0	0	0	0	0	0	0.000175577	0	0	0	0	0	0	0	0	0
ITS	Family	Bionectriaceae	0.283428	0	0	0	0	0	0	0	0	0	0	4.42289e-05	0	0	8.24493e-05	7.5171e-05	0	0	0
ITS	Family	Leotiomycetes_fam_Incertae_sedis	0.836975	4.46369e-05	2.64915e-05	0	0	0	0	0	0	4.38943e-05	0	0	0	0	0	3.75855e-05	4.10829e-05	0	0
ITS	Family	Hydnaceae	0.367879	0	0	0.000176569	0	0	0	0	0	0	0	0	0	0	0	0	0	0	0
ITS	Family	Togniniaceae	0.659561	4.46369e-05	0	0	0	0	0	0	0	8.77886e-05	2.67738e-05	0	0	0	0	0	0	0	1.60679e-05
ITS	Family	Piskurozymaceae	0.885358	0	2.64915e-05	0	0	0	3.83642e-05	0	0	4.38943e-05	0	0	0	0	0	3.75855e-05	0	2.21857e-05	0
ITS	Family	Sonoraphlyctidaceae	0.804337	0	0	0	2.97805e-05	0	0	0	0	4.38943e-05	0	0	1.92845e-05	0	0	7.5171e-05	0	0	0
ITS	Family	Terramycetaceae	0.0345016	4.46369e-05	0	5.88564e-05	5.9561e-05	0	0	0	0	0	0	0	0	0	0	0	0	0	0
ITS	Family	Rhizophlyctidaceae	0.586071	0.000133911	0	0	0	0	0	0	0	0	0	0	0	0	2.74831e-05	0	0	0	0
ITS	Family	Phallaceae	0.283428	0	2.64915e-05	0.000117713	0	0	0	1.49379e-05	0	0	0	0	0	0	0	0	0	0	0
ITS	Family	Cystobasidiaceae	0.367879	0.000133911	0	0	0	0	0	0	0	0	0	0	0	0	0	0	0	0	0
ITS	Family	Lulworthiaceae	0.586071	0	0	0	0	0	0	0	0	4.38943e-05	0	0	0	0	8.24493e-05	0	0	0	0
ITS	Family	Magnaporthaceae	0.586071	0	7.94744e-05	0	0	0	0	0	0	0	0	0	0	0	0	3.75855e-05	0	0	0
ITS	Family	Microbotryomycetes_fam_Incertae_sedis	0.367879	8.92738e-05	0	0	0	0	0	0	0	0	0	0	0	0	0	0	0	0	0
ITS	Family	Sordariomycetes_fam_Incertae_sedis	0.367879	0	7.94744e-05	0	0	0	0	0	0	0	0	0	0	0	0	0	0	0	0
ITS	Family	Tubeufiaceae	0.586071	0	0	2.94282e-05	0	0	0	0	0	0	0	0	0	0	2.74831e-05	0	0	0	0
ITS	Family	Clavulinaceae	0.367879	0	0	0	0	0	0	0	0	0	0	0	0	0	5.49662e-05	0	0	0	0
ITS	Family	Basidiobolaceae	0.367879	0	5.29829e-05	0	0	0	0	0	0	0	0	0	0	0	0	0	0	0	0
ITS	Family	Piptocephalidaceae	0.367879	0	0	0	0	0	0	0	0	0	0	2.94859e-05	0	0	0	0	0	0	0
ITS	Family	Gymnoascaceae	0.367879	0	0	0	0	0	0	0	0	0	2.67738e-05	0	0	0	0	0	0	0	0
ITS	Genus	Piromyces	0.587333	0.466277	0.0234714	0.103175	0.771256	0.146686	0.690133	0.157101	0.878042	0.579712	0.00646586	0.121629	0.890965	0.0812002	0.743198	0.701158	0.678567	0.932844	0.279533
ITS	Genus	Sporormiella	0.0782418	0.1598	0.170791	0.0939643	0.0222163	0.00598968	0.0142331	0.0188068	0.00360514	0.0137389	0	0.000235887	0.0134799	0	0.0231957	0.0328497	0.00718952	0.00938457	0.0173051
ITS	Genus	Caecomyces	0.577221	4.46369e-05	0.000344389	0.0387275	0.0403228	0.028643	0.143405	0	0.000426925	0.0729962	0	0.000766634	0.0519526	0	0.000851976	0	0.189885	0.000199672	0.00613793
ITS	Genus	Neocallimastix	0.994169	0.0505289	0.000927201	0.0078279	0.0107805	0.23286	0.00644518	0.0252599	0.0017077	0.0143095	0.00159304	0.0134308	0.0154084	0.0837241	0.00123674	0.00593851	0.0119141	0.00392688	0.0578925
ITS	Genus	Orpinomyces	0.504488	0.00736509	0.00505987	0.299197	0.0142649	0.00193513	0.00982122	0.00506393	0.0421707	0.00798876	6.69344e-05	0.00378894	0.000887089	0.00801995	0.00258341	0.0102608	0.0170905	0.000221857	0.00819461
ITS	Genus	Cyllamyces	0.00778418	0.000758827	0.250212	2.94282e-05	2.97805e-05	0	0.000115092	0	4.74361e-05	0	0	0	0	0	0	0	0	0	0
ITS	Genus	Naganishia	0.852552	4.46369e-05	0.058864	0.024808	0.00410971	0	0.00272385	0.00914197	0.00464874	0.000790097	0.000535475	0.000427546	0.00115707	0.00140387	0.02435	0	0.00702518	0.000576829	0.00636288
ITS	Genus	Fusarium	0.777663	0.00147302	0.071474	0.000264854	0.000268025	1.53582e-05	0.000230185	0.00271869	0.000284616	0.00114125	5.35475e-05	2.94859e-05	0.000134992	0	0.00142912	0.000263099	0.000246498	0.000133114	0.000723054
ITS	Genus	Mortierella	0.528651	0.021024	0.0280015	0.00161855	0.000268025	3.07163e-05	0.000575462	5.97514e-05	0.0040795	0.015363	0.000990629	4.42289e-05	0.00158133	4.48042e-05	0.000659594	0.000601368	0.000123249	0.00312819	3.21357e-05
ITS	Genus	Aspergillus	0.270994	0.000178548	0.0520557	0	0.00372256	0	0	0.00380915	4.74361e-05	0	0.00499331	0	0.000154276	0.00197139	0	0	0	0	0
ITS	Genus	Rhexoacrodictys	0.120314	0.000133911	0.0616986	0	0	0	0	0	0	0	0	0	0	0	0	0	0	0	0
ITS	Genus	Anaeromyces	0.986915	4.46369e-05	0	0.00812219	0.000774293	0.00720297	0.000690555	0.00144897	0.00189744	4.38943e-05	1.33869e-05	0.0263604	0.000250699	0.00483885	0	0.000902052	0.000657327	0.000177486	0.00274761
ITS	Genus	Candida	0.405899	0	5.29829e-05	0.0078279	0	0.000261089	0	0.0016581	0	0.027829	2.67738e-05	0.000176915	0.000539967	0.00725828	0.000577145	0	0.000123249	0.000199672	0.00909441
ITS	Genus	Tulostoma	0.304889	0.028523	0	0.00400224	0	0	0	0	0	0	0	0	0.00021213	0	0.00934425	3.75855e-05	4.10829e-05	0.000443715	0
ITS	Genus	Mycothermus	0.0488007	0.0121859	0	0	0.0131332	1.53582e-05	0.00387478	0	0.00294104	0	2.67738e-05	0	0	0	0	0	0	0	0
ITS	Genus	Other	0.724357	0	0.000132457	8.82846e-05	0	0	0	0	0	0.0222105	0	0	0	0	0	7.5171e-05	0	0	0
ITS	Genus	Zopfiella	0.0216911	0.000133911	0.000158949	0.0152438	0	0	0.00345277	0	0	0	0	0	0	0	0.000109932	0	0	0	0
ITS	Genus	Triparticalcar	0.627074	0	0	2.94282e-05	0.0182555	0	3.83642e-05	0	0.000142308	0	0	0	0	0	5.49662e-05	0	8.21659e-05	0	0
ITS	Genus	Neurospora	0.117528	4.46369e-05	5.29829e-05	0	2.97805e-05	0	0.0182997	0	0	4.38943e-05	0	0	1.92845e-05	0	0	0	4.10829e-05	0	0
ITS	Genus	Malassezia	0.673075	0.000624916	2.64915e-05	0.00117713	0	6.14326e-05	0	0.00135935	0.000142308	8.77886e-05	0.000307898	0	0	0.000313629	5.49662e-05	0.0132301	0.000123249	0.000266229	1.60679e-05
ITS	Genus	Microascus	0.367879	0	0	0	0	0	0	0	0	0.0168554	0	0	0	0	0	0	0	0	0
ITS	Genus	Preussia	0.177515	4.46369e-05	0	0	0	0.000368596	0	0	0.00166026	0.000219472	0	0	0.00242985	0	0.0040675	0	0.00390288	0.00252917	0.00101228
ITS	Genus	Gibellulopsis	0.5075	0.0151319	0.000158949	0	5.9561e-05	0	0	0	0	0.000219472	0	0	1.92845e-05	0	0.000192382	0	0	0	0
ITS	Genus	Olpidium	0.273752	0.000491006	0.000556321	0.000117713	0.000148903	0.000491461	0	0.000492949	0	0.00061452	0.0107229	0.00064869	1.92845e-05	0.000492846	2.74831e-05	0	0	0.000177486	0.00030529
ITS	Genus	Thelebolus	0.809451	4.46369e-05	0.000211932	0	8.93416e-05	0.00164332	7.67283e-05	0.00328633	0.000189744	0.000175577	0	0	0.000867804	1.49347e-05	2.74831e-05	0.000112757	0.00205415	0.00166393	0.000208882
ITS	Genus	Chaetomium	0.468442	0.000848101	2.64915e-05	0	0	4.60745e-05	0.00046037	1.49379e-05	0	0.00149241	0.00085676	1.4743e-05	0	0.00298695	0.00219865	0.000150342	0.000657327	0	1.60679e-05
ITS	Genus	Orbilia	0.325547	0	5.29829e-05	0.00944646	0	0	0	0	0	0	0	0.000221144	0	0	0	0	0	0	0
ITS	Genus	Wickerhamomyces	0.194151	0	0	0	0	0	0	0	0	0	0.0014324	0.000162173	9.64227e-05	0.00625765	0	0	0	0	0.00131757
ITS	Genus	Wallemia	0.928049	0	0	0	0.00148903	3.07163e-05	0	0.00216599	0	0	0	4.42289e-05	0	0.00307656	0.00192382	0	0	0	0
ITS	Genus	Monodictys	0.120314	0	5.29829e-05	0.00865189	0	0	0	0	0	0	0	0	0	0	0	0	0	0	0
ITS	Genus	Thermomyces	0.120314	0	2.64915e-05	0.00815161	0	0	0	0	0	0	0	0	0	0	0	0	0	0	0
ITS	Genus	Podospora	0.740506	0	5.29829e-05	0.00726877	0	0	0	0	0	0.000219472	0	0	0	0	0.000109932	0	0	0	0
ITS	Genus	Coprinellus	0.948418	0	0	0.000176569	0	3.07163e-05	0	0	0	0.00171188	0.00314592	0	0	5.97389e-05	0	0	0	2.21857e-05	1.60679e-05
ITS	Genus	Uncobasidium	0.33501	0.000669553	0.000264915	0.000235426	0.000536049	0	0.000537098	0	0.000284616	0.000877886	0	0	0.000231415	0	0.000192382	0.000375855	0.000328664	0.000110929	0
ITS	Genus	Camarosporium	0.325547	0	0	0	0	0	0	0.00340583	0	0	0	0	0.000134992	0	0	0	0.000944908	0	0
ITS	Genus	Golovinomyces	0.120314	0	0.000105966	0.00394338	0	0	0	0	0	0	0	0	0	0	0	0	0	0	0
ITS	Genus	Coprinopsis	0.367879	0	0	0	0	0	0	0	0	0	0	0	0	0	0	0	0.00353313	0	0
ITS	Genus	Hannaella	0.630335	0.000937374	0.000132457	2.94282e-05	0	0	0	0	0	0.00201914	0	0	0	0	0.000192382	3.75855e-05	0	4.43715e-05	0
ITS	Genus	Sporobolomyces	0.695481	0.000669553	0	0	2.97805e-05	0	0	2.98757e-05	0	0.000482837	0	0	0	0	0.000219865	0	0	8.8743e-05	0.00151038
ITS	Genus	Paecilomyces	0.367879	0	0	0	0	0	0.00272385	0	0	0	0	0	0	0	0	0	0	0	0
ITS	Genus	Parasola	0.986241	0.000624916	0	0	0	0	0	0	0	0.00171188	0	0	0	0	0.000137415	0	0	0	0
ITS	Genus	Conocybe	0.804337	0.000669553	2.64915e-05	0	0	0	0	0	0	0.00114125	0	0	0	0	0.000577145	0	0	0	0
ITS	Genus	Thielavia	0.163524	0	0	0	0	0	0	0.000746893	0	0	0	0.000235887	0.00042426	0	0	0	0.000944908	0	0
ITS	Genus	Erythrobasidium	0.986241	8.92738e-05	0	0	0	0	0	0	0	0.00219472	0	0	0	0	0	0	0	2.21857e-05	0
ITS	Genus	Trichoderma	0.141944	0.000267821	0.00116562	0.000205997	0.000119122	0	0	0	0	0.000131683	0	0	3.85691e-05	0	0	3.75855e-05	0	2.21857e-05	0
ITS	Genus	Herpotrichia	0.309824	0	0.000264915	0.000411995	2.97805e-05	0	0.000345277	0	0.000189744	0.000175577	0	0	0	0	0.000192382	7.5171e-05	0.000205415	2.21857e-05	0
ITS	Genus	Penicillium	0.218321	0.000178548	0.000317898	0.00032371	5.9561e-05	0	0	0	0	8.77886e-05	1.33869e-05	0.000280116	0	0	5.49662e-05	3.75855e-05	0	0	0
ITS	Genus	Periconia	0.120314	0	0	0	0	0	0	0	0	0	0	0	0	0	0	0	0	0.000177486	0.00115689
ITS	Genus	Pyrenochaetopsis	0.13708	0	2.64915e-05	0	5.9561e-05	0.00101364	0	0	0	0	0	0	0	0	0.000192382	0	0	0	0
ITS	Genus	Genolevuria	0.367879	0	0	0	0	0	0.00126602	0	0	0	0	0	0	0	0	0	0	0	0
ITS	Genus	Rhodotorula	0.33379	0.000178548	0	0	0	3.07163e-05	0	1.49379e-05	0	0	0	0	0	0	5.49662e-05	0	0.000903825	6.65572e-05	0
ITS	Genus	Spizellomyces	0.740506	0	0	0	0	0	3.83642e-05	0	0	4.38943e-05	0	0	0	0	2.74831e-05	0	0	0.00106492	0
ITS	Genus	Vrystaatia	0.120314	4.46369e-05	0	0.00111827	0	0	0	0	0	0	0	0	0	0	0	0	0	0	0
ITS	Genus	Cladosporium	0.586071	0	0	0	0.000863635	0	0	0.000283819	0	0	0	0	0	0	0	0	0	0	0
ITS	Genus	Apodus	0.107262	0.000223184	7.94744e-05	2.94282e-05	2.97805e-05	0	3.83642e-05	0	0	0.000351154	0	0	0	0	0	7.5171e-05	0	2.21857e-05	0
ITS	Genus	Leucosporidium	0.367879	0	0	0	0	0	0	0	0	0	0	0	0	0	0	0	0	0	0.000803394
ITS	Genus	Minimedusa	0.354847	0.000223184	7.94744e-05	5.88564e-05	0	0	3.83642e-05	0	0.000142308	0.000175577	0	0	0	0	5.49662e-05	0	0	2.21857e-05	0
ITS	Genus	Mycosphaerella	0.120314	0	0	0	0	0	0	0	0	0.000175577	0.000548862	0	0	0	0	0	0	0	0
ITS	Genus	Terfezia	0.586071	0	0	0	0	0	0	0	0	0.000570626	0	0	0	0	0.000137415	0	0	0	0
ITS	Genus	Ceratobasidium	0.426415	4.46369e-05	0.000370881	2.94282e-05	0	0	0	0	0	0.000175577	0	0	0	0	0	7.5171e-05	0	0	0
ITS	Genus	Kazachstania	0.367879	0	0	0	0	0	0	0	0	0	0	0	0	0	0	0	0	0	0.000690918
ITS	Genus	Humicola	0.118971	4.46369e-05	7.94744e-05	2.94282e-05	2.97805e-05	0	7.67283e-05	0	0	4.38943e-05	0	0	1.92845e-05	0	5.49662e-05	7.5171e-05	0.000164332	2.21857e-05	0
ITS	Genus	Meyerozyma	0.283428	0	0.00018544	0	0	0	0.000345277	0	0	8.77886e-05	0	0	0	0	0	0	0	0	0
ITS	Genus	Phaeococcomyces	0.367879	0	0	0	0	0	0	0.000612452	0	0	0	0	0	0	0	0	0	0	0
ITS	Genus	Leptosphaeria	0.906329	0	2.64915e-05	2.94282e-05	2.97805e-05	0	0	0	4.74361e-05	0.000395049	0	0	0	0	5.49662e-05	0	0	2.21857e-05	0
ITS	Genus	Gymnopilus	0.283428	0.000133911	0.000344389	0	0	0	0	0	0	8.77886e-05	0	0	0	0	0	0	0	0	0
ITS	Genus	Exophiala	0.631945	0	0	2.94282e-05	0	0	0	0	0.000142308	4.38943e-05	0	0	0	0	0	0.000225513	0.000123249	0	0
ITS	Genus	Cochliobolus	0.426415	0.000178548	0	2.94282e-05	2.97805e-05	0	0	0	0	0.000175577	0	0	0	0	0.000137415	0	0	0	0
ITS	Genus	Madurella	0.0680073	0	0	0	0	0	0	1.49379e-05	0	0.000175577	0.000267738	1.4743e-05	0	4.48042e-05	0	0	0	0	1.60679e-05
ITS	Genus	Acremonium	0.986241	0.000178548	0	0	0	0	0	0	0	0.000219472	0	0	0	0	5.49662e-05	0	0	0	0
ITS	Genus	Aureobasidium	0.367879	0	0	0	0	0	0	0	0	0	0	0	0	0	0	0	0	0	0.0004499
ITS	Genus	Efibulobasidium	0.367879	0	0	0	0	0	0	0	0.000379489	0	0	0	0	0	0	0	0	0	0
ITS	Genus	Phoma	0.740506	0	5.29829e-05	0	0	0	0	0	0	0.000131683	0	0	0	0	0.000137415	0	0	4.43715e-05	0
ITS	Genus	Codinaea	0.163524	8.92738e-05	0.000105966	0	0	0	3.83642e-05	0	0	0	0	0	0	0	0.000109932	0	0	0	0
ITS	Genus	Peziza	0.586071	0	0	0	0.000208464	0	0	0	0	0	0	0	0.000134992	0	0	0	0	0	0
ITS	Genus	Rhizopus	0.367879	0	0	0	0	0	0	0	0	0	0	0.000339088	0	0	0	0	0	0	0
ITS	Genus	Cyphellophora	0.986241	0.000223184	0	0	0	0	0	0	0	8.77886e-05	0	0	0	0	2.74831e-05	0	0	0	0
ITS	Genus	Laetisaria	0.986241	0	0	0	0.000268025	0	0	0	0	0	0	0	3.85691e-05	0	2.74831e-05	0	0	0	0
ITS	Genus	Funneliformis	0.804337	0	0	0	5.9561e-05	0	0	0	0	0	0	0	0.000115707	0	0	0.000112757	0	4.43715e-05	0
ITS	Genus	Phaeosphaeria	0.873671	0	2.64915e-05	0	2.97805e-05	0	0	0	0	4.38943e-05	0	0	0	0	0.000219865	0	0	0	0
ITS	Genus	Metarhizium	0.586071	0.000178548	0	0	0	0	0	0	0	0.000131683	0	0	0	0	0	0	0	0	0
ITS	Genus	Guehomyces	0.431803	0	5.29829e-05	2.94282e-05	0	0	7.67283e-05	0	0	0	0	0	3.85691e-05	0	2.74831e-05	3.75855e-05	0	2.21857e-05	0
ITS	Genus	Myrothecium	0.724357	4.46369e-05	5.29829e-05	0	0	0	0	0	0.000142308	0	0	0	0	0	0	0	4.10829e-05	0	0
ITS	Genus	Polyplosphaeria	0.367879	0	0	0	0	0	0	0	0	0	0	0.000280116	0	0	0	0	0	0	0
ITS	Genus	Verticillium	1	0	0	0	2.97805e-05	0	3.83642e-05	0	0	8.77886e-05	0	0	1.92845e-05	0	8.24493e-05	0	0	2.21857e-05	0
ITS	Genus	Viridispora	0.586071	0.000223184	0	0	0	0	0	0	0	4.38943e-05	0	0	0	0	0	0	0	0	0
ITS	Genus	Waitea	0.586071	8.92738e-05	0	0	0	0	0	0	0	0.000175577	0	0	0	0	0	0	0	0	0
ITS	Genus	Calicium	0.586071	8.92738e-05	0	0	0	0	0	0	0	0.000175577	0	0	0	0	0	0	0	0	0
ITS	Genus	Crepidotus	0.986241	4.46369e-05	0	0	0	0	0	0	0	0.000131683	0	0	0	0	0	0	0	6.65572e-05	0
ITS	Genus	Edenia	0.986241	8.92738e-05	0	0	0	0	0	0	0	8.77886e-05	0	0	0	0	5.49662e-05	0	0	0	0
ITS	Genus	Hericium	0.986241	0	0	0	0	0.00016894	0	2.98757e-05	0	0	0	0	0	0	0	0	0	0	3.21357e-05
ITS	Genus	Brachyphoris	0.367879	0	0	0	0	0	0.000230185	0	0	0	0	0	0	0	0	0	0	0	0
ITS	Genus	Eremothecium	0.367879	0	0	0	0	0	0	0	0	0	0	0	0	0	0	0	0	0	0.00022495
ITS	Genus	Pochonia	0.367879	0.000223184	0	0	0	0	0	0	0	0	0	0	0	0	0	0	0	0	0
ITS	Genus	Seimatosporium	0.367879	0	0	0	0	0	0	0	0	0	0	0.000221144	0	0	0	0	0	0	0
ITS	Genus	Trichosphaerella	0.586071	4.46369e-05	0	0	0	0	0	0	0	0.000175577	0	0	0	0	0	0	0	0	0
ITS	Genus	Geomyces	0.836975	4.46369e-05	2.64915e-05	0	0	0	0	0	0	4.38943e-05	0	0	0	0	0	3.75855e-05	4.10829e-05	0	0
ITS	Genus	Monographella	0.586071	0	2.64915e-05	0	0	0	0	0	0	0	0	0	0	0	0.000164899	0	0	0	0
ITS	Genus	Neosulcatispora	0.367879	0	0	0	0	0	0	0	0.000189744	0	0	0	0	0	0	0	0	0	0
ITS	Genus	Arthrobotrys	0.325547	0.000133911	0	0	0	1.53582e-05	0	0	0	0	4.01606e-05	0	0	0	0	0	0	0	0
ITS	Genus	Sarocladium	0.586071	0.000133911	0	0	0	0	0	0	0	0	0	0	0	0	5.49662e-05	0	0	0	0
ITS	Genus	Volutella	0.367879	0.000178548	0	0	0	0	0	0	0	0	0	0	0	0	0	0	0	0	0
ITS	Genus	Sistotrema	0.367879	0	0	0.000176569	0	0	0	0	0	0	0	0	0	0	0	0	0	0	0
ITS	Genus	Dioszegia	0.367879	0	0	0	0	0	0	0	0	0.000175577	0	0	0	0	0	0	0	0	0
ITS	Genus	Phaeoacremonium	0.659561	4.46369e-05	0	0	0	0	0	0	0	8.77886e-05	2.67738e-05	0	0	0	0	0	0	0	1.60679e-05
ITS	Genus	Solicoccozyma	0.885358	0	2.64915e-05	0	0	0	3.83642e-05	0	0	4.38943e-05	0	0	0	0	0	3.75855e-05	0	2.21857e-05	0
ITS	Genus	Sonoraphlyctis	0.804337	0	0	0	2.97805e-05	0	0	0	0	4.38943e-05	0	0	1.92845e-05	0	0	7.5171e-05	0	0	0
ITS	Genus	Boothiomyces	0.0345016	4.46369e-05	0	5.88564e-05	5.9561e-05	0	0	0	0	0	0	0	0	0	0	0	0	0	0
ITS	Genus	Rhizophlyctis	0.586071	0.000133911	0	0	0	0	0	0	0	0	0	0	0	0	2.74831e-05	0	0	0	0
ITS	Genus	Phallus	0.283428	0	2.64915e-05	0.000117713	0	0	0	1.49379e-05	0	0	0	0	0	0	0	0	0	0	0
ITS	Genus	Westerdykella	0.0345016	4.46369e-05	7.94744e-05	0	2.97805e-05	0	0	0	0	0	0	0	0	0	0	0	0	0	0
ITS	Genus	Cystobasidium	0.367879	0.000133911	0	0	0	0	0	0	0	0	0	0	0	0	0	0	0	0	0
ITS	Genus	Hansfordia	0.586071	8.92738e-05	0	0	0	0	0	0	0	4.38943e-05	0	0	0	0	0	0	0	0	0
ITS	Genus	Entoloma	0.586071	8.92738e-05	0	0	0	0	0	0	0	4.38943e-05	0	0	0	0	0	0	0	0	0
ITS	Genus	Clitopilus	0.367879	0	0	0	0	0	0	0	0	0.000131683	0	0	0	0	0	0	0	0	0
ITS	Genus	Lulwoana	0.586071	0	0	0	0	0	0	0	0	4.38943e-05	0	0	0	0	8.24493e-05	0	0	0	0
ITS	Genus	Microdochium	0.283428	0	0	0	0	0	0	0	4.74361e-05	4.38943e-05	0	0	0	0	2.74831e-05	0	0	0	0
ITS	Genus	Pyricularia	0.586071	0	7.94744e-05	0	0	0	0	0	0	0	0	0	0	0	0	3.75855e-05	0	0	0
ITS	Genus	Scolecobasidium	0.120314	8.92738e-05	2.64915e-05	0	0	0	0	0	0	0	0	0	0	0	0	0	0	0	0
ITS	Genus	Spencerozyma	0.367879	8.92738e-05	0	0	0	0	0	0	0	0	0	0	0	0	0	0	0	0	0
ITS	Genus	Cryptococcus	0.367879	0	0	0	0	0	0	0	0	8.77886e-05	0	0	0	0	0	0	0	0	0
ITS	Genus	Myrmecridium	0.367879	0	7.94744e-05	0	0	0	0	0	0	0	0	0	0	0	0	0	0	0	0
ITS	Genus	Helicoma	0.586071	0	0	2.94282e-05	0	0	0	0	0	0	0	0	0	0	2.74831e-05	0	0	0	0
ITS	Genus	Petriellopsis	0.586071	0	0	0	0	1.53582e-05	0	0	0	0	4.01606e-05	0	0	0	0	0	0	0	0
ITS	Genus	Clavulina	0.367879	0	0	0	0	0	0	0	0	0	0	0	0	0	5.49662e-05	0	0	0	0
ITS	Genus	Basidiobolus	0.367879	0	5.29829e-05	0	0	0	0	0	0	0	0	0	0	0	0	0	0	0	0
ITS	Genus	Lectera	0.367879	0	0	0	0	0	0	0	0	0	0	0	3.85691e-05	0	0	0	0	0	0
ITS	Genus	Syncephalis	0.367879	0	0	0	0	0	0	0	0	0	0	2.94859e-05	0	0	0	0	0	0	0

## Sheet: Supplementary Table 5
Supplementary Table 5. 4295 Metabolites information overview table
ID	m/z	Retention time (min)	Ion mode	Metabolites	Compound ID	Super Class	Class	Sub Class	Score	Fragmentation Score	Adducts	Formula	CON-1	CON-2	CON-3	CON-4	CON-5	CON-6	LCS-1	LCS-2	LCS-3	LCS-4	LCS-5	LCS-6	HCS-1	HCS-2	HCS-3	HCS-4	HCS-5	HCS-6
4.59_201.1017m/z	201.102	4.5919	pos	Harmalol	HMDB0029838	Alkaloids and derivatives	Harmala alkaloids	Unclassified	38.3	7.77	M+H	C12H12N2O	11.2367	4.7614	11.1035	13.5731	3.78855	5.97362	3.20703	7.01702	3.04451	7.09546	4.74344	3.84265	6.62322	11.3422	7.92835	9.42834	8.07575	15.8853
11.30_179.1420m/z	179.142	11.2951	pos	Nicotine imine	HMDB0001010	Alkaloids and derivatives	Unclassified	Unclassified	46.9	47.4	M+NH4	C10H13N2+	3.26306	2.23548	1.32015	0.676491	2.09479	2.04775	1.95889	3.08419	3.36192	4.49336	4.15302	3.39418	5.03351	4.00196	1.1756	3.01364	1.8972	3.63113
0.87_186.1133m/z	186.113	0.870667	pos	Pseudoecgonine	HMDB0006348	Alkaloids and derivatives	Tropane alkaloids	Unclassified	45.5	58.6	M+H	C9H15NO3	16.5042	22.343	54.6915	39.0887	163.559	31.3065	20.2277	94.3219	58.361	21.1488	47.1693	44.3435	36.847	53.8332	62.7592	45.0455	54.3243	58.5348
6.70_324.1220m/z	324.122	6.7034	pos	N-Methoxycarbonylanonaine	HMDB0041538	Alkaloids and derivatives	Aporphines	Unclassified	44.4	37.8	M+H	C19H17NO4	8.07066	3.47112	3.64188	1.66484	1.57049	4.52697	9.08125	1.95587	1.78096	5.51512	4.59442	1.5398	4.57288e-07	0.452709	1.47511	2.68348	9.36402	4.57288e-07
5.33_333.1079m/z	333.108	5.32872	neg	3-Carboxy-2,3,4,9-tetrahydro-1H-pyrido[3,4-b]indole-1-propanoic acid	HMDB0034881	Alkaloids and derivatives	Harmala alkaloids	Unclassified	43.6	28.6	M+FA-H	C15H16N2O4	25.0476	31.6007	30.4537	28.9783	31.7684	25.5247	27.3712	27.4361	26.9223	28.3242	31.8585	29.485	18.8692	23.784	28.2951	34.0326	33.78	12.8168
4.66_347.1239m/z	347.124	4.65925	neg	1-(1,2,3,4,5-Pentahydroxypent-1-yl)-1,2,3,4-tetrahydro-beta-carboline-3-carboxylate	HMDB0012492	Alkaloids and derivatives	Harmala alkaloids	Unclassified	43.2	24.6	M-H2O-H	C17H22N2O7	183.361	259.582	192.724	190.208	229.07	160.587	193.299	200.744	207.222	168.863	220.078	190.439	173.339	152.276	209.514	229.684	231.229	80.102
4.16_231.1121m/z	231.112	4.15677	pos	(1xi,3xi)-1,2,3,4-Tetrahydro-1-methyl-beta-carboline-3-carboxylic acid	HMDB0037942	Alkaloids and derivatives	Harmala alkaloids	Unclassified	42.6	18.4	M+H	C13H14N2O2	156.402	78.4326	61.0346	24.6528	61.6915	81.441	14.9506	67.0341	37.3491	38.2	10.2442	50.6901	21.1627	40.5757	166.388	68.8813	72.0959	58.6157
3.92_306.0903m/z	306.09	3.92112	pos	Apomorphine	HMDB0014852	Alkaloids and derivatives	Aporphines	Unclassified	41.8	30.2	M+K	C17H17NO2	10.8397	10.01	6.49798	12.0587	12.8394	13.347	10.0154	20.5056	13.7797	16.8938	5.36624	16.3598	33.5103	21.4101	13.5364	8.60393	11.1772	17.7639
5.09_319.0928m/z	319.093	5.08822	neg	(1xi,3S)-1,2,3,4-Tetrahydro-1-methyl-beta-carboline-1,3-dicarboxylic acid	HMDB0035115	Alkaloids and derivatives	Harmala alkaloids	Unclassified	41.3	24.7	M+FA-H	C14H14N2O4	8.12364	10.0588	7.64295	8.60067	10.1983	5.75432	8.54038	9.8295	7.32579	8.70076	8.8049	10.0031	10.9241	7.34644	9.16011	10.9279	10.066	4.57288e-07
9.13_223.0628m/z	223.063	9.1309	pos	Harmalan	HMDB0029834	Alkaloids and derivatives	Harmala alkaloids	Unclassified	40.6	13.7	M+K	C12H12N2	119.556	116.643	127.203	116.576	92.1637	142.43	113.504	125.701	114.005	110.153	123.057	103.398	98.5181	125.614	114.041	110.944	107.254	219.963
11.05_297.1954m/z	297.195	11.0518	pos	Hydrocinchonine	HMDB0030283	Alkaloids and derivatives	Cinchona alkaloids	Unclassified	40.2	5.84	M+H	C19H24N2O	36.1744	38.5799	40.7972	35.6511	34.4443	45.8751	40.6175	36.3239	38.5867	33.651	40.7574	36.2167	32.2269	51.0589	37.6805	35.6234	36.1542	76.7553
4.13_365.1348m/z	365.135	4.13145	neg	Tetrahydropentoxyline	HMDB0029992	Alkaloids and derivatives	Harmala alkaloids	Unclassified	40.2	18.6	M-H	C17H22N2O7	13.0474	22.49	16.3817	22.1277	14.7191	12.6477	15.4054	13.1115	14.2431	22.1701	10.7722	20.7471	23.7323	23.0924	10.7338	16.0171	15.5275	35.8365
5.80_342.1906m/z	342.191	5.8038	pos	Monoacetoxyscirpenol	HMDB0035848	Alkaloids and derivatives	Ergoline and derivatives	Lysergic acids and derivatives	40	8.54	M+NH4	C17H24O6	24.8423	28.7755	30.4788	25.9604	31.7252	29.1724	30.1932	24.6976	37.9228	23.5963	24.9376	31.6818	19.5821	23.7876	28.016	33.3781	21.8265	10.5401
5.70_269.0929m/z	269.093	5.69602	neg	N-Methoxy-1-vinyl-beta-carboline	HMDB0030379	Alkaloids and derivatives	Harmala alkaloids	Unclassified	39.9	12.5	M+FA-H	C14H12N2O	2.26432	15.4175	16.0561	6.73797	14.1169	7.82053	3.18503	9.44251	7.89503	4.98453	12.0324	1.68156	6.50981	4.11328	12.6329	9.87215	5.06174	4.57288e-07
4.78_200.1271m/z	200.127	4.77605	pos	Ecgonine methyl ester	HMDB0006406	Alkaloids and derivatives	Tropane alkaloids	Unclassified	39.2	8.86	M+H	C10H17NO3	10.2409	11.0743	8.22682	8.65341	12.7406	8.69371	9.90586	10.3688	11.1267	12.3109	12.1312	12.7689	9.65771	10.0177	8.92494	12.0078	12.5312	4.35226
4.90_317.1131m/z	317.113	4.89857	neg	(2S,4R)-4-(9H-Pyrido[3,4-b]indol-1-yl)-1,2,4-butanetriol	HMDB0035191	Alkaloids and derivatives	Harmala alkaloids	Unclassified	38.9	13.7	M+FA-H	C15H16N2O3	5.9239	10.3069	9.36749	9.53346	12.4398	7.16838	8.04021	9.07199	10.3868	7.65261	10.5291	10.8469	7.02235	8.34311	8.2206	8.40504	9.88994	2.11371
0.90_138.0537m/z	138.054	0.9	pos	Trigonelline	HMDB0000875	Alkaloids and derivatives	Unclassified	Unclassified	38.4	7.42	M+H	C7H7NO2	60.6176	40.8412	49.0952	104.835	60.1471	44.6995	46.4616	64.6294	72.2763	75.9781	42.9995	53.2351	85.5273	88.285	94.8169	54.9085	54.4466	34.6611
4.84_241.0730m/z	241.073	4.83805	pos	Tetrahydroharmol	86539	Alkaloids and derivatives	Harmala alkaloids	Unclassified	38.3	0	M+K	C12H14N2O	62.5245	69.171	57.0461	53.9822	73.0193	79.1499	57.5521	70.397	82.0149	60.4695	46.5684	65.1591	34.3265	62.7204	43.0553	63.1683	49.1657	52.4523
5.01_374.2208m/z	374.221	5.00853	pos	Xanthoplanine	HMDB0033356	Alkaloids and derivatives	Aporphines	Unclassified	38.2	0.545	M+NH4	C21H26NO4+	10.6152	10.7087	8.41798	7.90016	9.74775	15.0064	9.92837	7.65932	9.4842	11.679	9.72684	14.065	9.99006	8.37977	10.1547	8.42904	8.06254	19.9562
4.78_393.1453m/z	393.145	4.77605	pos	SN-38	HMDB0060510	Alkaloids and derivatives	Camptothecins	Unclassified	38.1	0	M+H	C22H20N2O5	18.8197	21.0996	12.8673	20.4515	22.8097	12.3178	18.0508	18.9373	21.0524	14.2939	14.7408	19.7821	11.4564	13.5344	17.7787	22.0909	31.3534	5.99786
8.85_545.3923m/z	545.392	8.84875	pos	Daphniphylline	86863	Alkaloids and derivatives	Daphniphylline-type alkaloids	Unclassified	37.6	0	M+NH4	C32H49NO5	6.91386	6.14405	5.8246	1.84938	5.41865	0.849411	5.41264	6.70321	6.70245	2.13367	4.62543	8.29901	6.0571	1.11867	1.25641	7.69101	10.9073	3.29363
6.94_307.0734m/z	307.073	6.94392	neg	Flazine	89289	Alkaloids and derivatives	Harmala alkaloids	Unclassified	37.5	0	M-H	C17H12N2O4	13.2679	11.8915	26.1076	26.3505	27.1178	24.8522	32.5484	21.3476	8.7369	33.4565	20.7902	19.3944	18.3823	24.1153	12.8085	19.6013	32.3793	9.06027
13.44_560.3120m/z	560.312	13.4398	pos	Chaetoglobosin N	HMDB0031919	Alkaloids and derivatives	Cytochalasans	Chaetoglobosins	36.1	4.75	M+NH4	C33H38N2O5	13.4158	11.4857	19.4997	7.25473	14.6039	11.6125	14.963	13.9385	12.8615	15.3835	11.7239	18.4447	8.31442	17.6279	4.4569	20.9528	14.8911	165.408
4.94_137.0248m/z	137.025	4.9364	neg	p-Salicylic acid	3263	Benzenoids	Benzene and substituted derivatives	Benzoic acids and derivatives	58.2	95.9	M-H	C7H6O3	298.294	231.991	357.674	454.412	348.204	156.451	379.221	268.321	376.127	185.157	302.287	253.45	270.262	189.978	503.522	439.896	178.4	231.555
3.94_153.0192m/z	153.019	3.9443	neg	Gentisic acid	618	Benzenoids	Benzene and substituted derivatives	Benzoic acids and derivatives	57.8	98.1	M-H	C7H6O4	15.6036	22.5376	39.0593	11.3877	16.034	32.0465	30.5713	20.8446	25.8424	19.8319	22.938	32.6525	28.4333	26.4274	19.3121	29.3888	19.7808	23.6805
10.44_195.1012m/z	195.101	10.4374	pos	Butyl salicylate	HMDB0040730	Benzenoids	Benzene and substituted derivatives	Benzoic acids and derivatives	57.2	91.6	M+H	C11H14O3	154.743	206.981	169.74	158.478	142.489	243.777	202.79	183.804	162.352	138.779	183.814	153.723	145.845	202.742	187.98	150.759	166.545	317.14
13.48_317.2472m/z	317.247	13.4849	pos	5-(8,11-Pentadecadienyl)-1,3-benzenediol	HMDB0038534	Benzenoids	Phenols	Benzenediols	56.7	93.6	M+H	C21H32O2	1.13779	5.30682	1.42146	2.31403	2.83118	1.09699	2.57724	3.21518	2.98983	2.88984	3.99179	3.20988	2.66303	3.23732	6.91966	0.585761	4.3076	4.57288e-07
5.21_151.0396m/z	151.04	5.21455	neg	p-Hydroxyphenylacetic acid	HMDB0000020	Benzenoids	Phenols	1-hydroxy-2-unsubstituted benzenoids	56	93.1	M-H	C8H8O3	2.69178	3.66406	3.45806	2.8259	3.68089	4.04408	4.28125	4.35517	6.95922	2.27489	7.493	2.55321	3.66626	2.52327	5.75955	4.03715	5.02041	4.57288e-07
6.15_137.0254m/z	137.025	6.15082	neg	Salicylic acid	HMDB0001895	Benzenoids	Benzene and substituted derivatives	Benzoic acids and derivatives	55.7	91.8	M-H	C7H6O3	19.4036	25.4175	73.601	20.2159	37.928	22.7692	53.7607	32.5524	53.5457	8.89907	49.0112	49.2503	20.2616	22.3391	10.4571	66.94	18.7952	26.7718
5.51_167.0344m/z	167.034	5.50585	neg	Homogentisic acid	HMDB0000130	Benzenoids	Benzene and substituted derivatives	Phenylacetic acids	55.4	90.4	M-H	C8H8O4	1.69729	7.13936	4.77152	2.22429	1.52847	6.69916	4.57288e-07	4.57288e-07	2.23659	4.57288e-07	3.08247	4.57288e-07	4.57288e-07	4.57288e-07	4.68677	5.06961	1.58616	4.57288e-07
5.15_187.0069m/z	187.007	5.15138	neg	p-Toluenesulfonic acid	HMDB0059933	Benzenoids	Benzene and substituted derivatives	Benzenesulfonic acids and derivatives	54.8	84.8	M-H	C7H8O4S	1.11227	0.766858	160.713	23.9981	1.73963	24.6925	37.1132	16.5897	0.993604	2.85043	21.369	2.30118	3.22801	6.43807	19.5528	55.905	3.60417	8.56391
4.85_178.0505m/z	178.051	4.84823	neg	Hippuric acid	HMDB0000714	Benzenoids	Benzene and substituted derivatives	Benzoic acids and derivatives	54.1	83.2	M-H	C9H9NO3	1.8226	7.27072	24.1698	9.87092	5.99176	22.9379	12.6889	35.6839	0.70084	32.2913	31.8752	9.25992	10.4076	30.5023	9.73199	19.1851	13.9542	22.7212
4.87_153.0191m/z	153.019	4.8734	neg	3,4-Dihydroxybenzoic acid	3277	Benzenoids	Benzene and substituted derivatives	Benzoic acids and derivatives	54	77.4	M-H	C7H6O4	27.0065	26.9793	31.4654	38.4032	38.6507	54.5068	18.9211	20.8369	45.6276	29.9059	34.6582	57.5653	21.164	45.273	95.0133	87.2336	30.1391	53.3378
4.76_151.0401m/z	151.04	4.76025	neg	Phenoxyacetic acid	HMDB0031609	Benzenoids	Benzene and substituted derivatives	Phenoxyacetic acid derivatives	52.4	68.4	M-H	C8H8O3	27.6206	20.9282	25.9612	32.4216	31.8027	40.3901	23.7244	32.8809	29.389	51.8281	21.0055	37.9518	39.1765	52.2306	30.1451	28.6512	30.3707	11.4593
5.62_165.0692m/z	165.069	5.61815	pos	9-Hydroxyfluorene	HMDB0059803	Benzenoids	Fluorenes	Unclassified	51.9	67.2	M+H-H2O	C13H10O	9.81304	9.17663	7.657	5.99304	8.5069	7.91623	8.04571	6.86529	12.6206	6.32999	9.99815	7.86674	6.45121	6.60736	8.91957	11.5729	7.05657	0.000549573
4.95_136.0880n	119.085	4.94653	pos	Benzyl ethyl ether	HMDB0031312	Benzenoids	Benzene and substituted derivatives	Benzylethers	51.2	67.8	M+H-H2O, M+H	C9H12O	27.8201	38.0022	35.1205	29.0763	35.2822	25.4195	35.1305	24.847	31.433	26.4909	26.7723	33.0824	22.5213	29.4133	32.464	27.3153	31.7209	32.87
8.19_105.0325m/z	105.033	8.1918	pos	Benzoic acid	HMDB0001870	Benzenoids	Benzene and substituted derivatives	Benzoic acids and derivatives	51.2	70.4	M+H-H2O	C7H6O2	77.681	67.6684	74.6369	62.6663	63.6377	82.6582	75.6153	61.4273	75.3509	59.5033	73.181	57.2691	57.7618	78.2765	65.0589	61.0072	65.8408	146.258
5.11_190.0512m/z	190.051	5.11338	neg	5-Phenyl-1,3-oxazinane-2,4-dione	HMDB0060400	Benzenoids	Benzene and substituted derivatives	Unclassified	51.1	65.9	M-H	C10H9NO3	17.179	7.11461	2.49871	3.48238	4.57288e-07	12.8593	11.4683	10.6197	12.467	35.9209	22.7606	21.4559	42.3238	14.796	7.21162	4.57288e-07	7.97438	20.9668
4.07_105.0692m/z	105.069	4.0676	pos	Styrene	HMDB0034240	Benzenoids	Benzene and substituted derivatives	Styrenes	50.8	63.8	M+H	C8H8	146.89	102.568	158.085	108.188	102.747	134.103	106.045	213.173	104.892	105.423	127.824	84.9205	168.26	197.484	80.9833	163.764	204.158	98.5678
4.94_205.0117m/z	205.012	4.9364	neg	2-Hydroxy-4-trifluoromethyl benzoic acid	HMDB0060715	Benzenoids	Benzene and substituted derivatives	Benzoic acids and derivatives	50.8	63.9	M-H	C8H5F3O3	2.53736	3.10227	3.16268	4.28825	2.45086	2.89156	5.47609	2.36197	3.92345	2.19961	4.48589	2.85864	2.51252	1.88884	5.20868	4.48561	1.0821	3.36577
5.42_167.0347m/z	167.035	5.4172	neg	5-Methoxysalicylic acid	4164	Benzenoids	Benzene and substituted derivatives	Benzoic acids and derivatives	50.7	64.8	M-H	C8H8O4	12.8885	17.0067	10.9872	11.3594	12.7799	17.7986	17.3125	12.2073	13.7942	18.7534	14.5374	17.2442	10.5495	13.0635	10.8109	16.1722	21.0931	12.1308
4.60_195.0297m/z	195.03	4.59627	neg	4-Hydroxy-benzenepropanedioate	HMDB0059809	Benzenoids	Phenol esters	Unclassified	50.6	57.4	M-H	C9H8O5	17.9165	46.941	37.0465	30.0184	35.9697	17.5112	25.4844	50.1507	36.3611	21.1343	38.2352	30.1068	24.9741	24.0259	64.2955	31.9878	19.6999	6.54255
11.43_163.0748m/z	163.075	11.4286	pos	Allyl benzoate	95075	Benzenoids	Benzene and substituted derivatives	Benzoic acids and derivatives	50.4	58.5	M+H	C10H10O2	1656.32	1718.09	1940.65	1591.2	1547.86	1959.12	1711.01	1589.76	1586.92	1536.33	1767.81	1491	1397.29	1765.16	1678.03	1602.18	1713.56	3255.18
4.60_151.0405m/z	151.04	4.59627	neg	4-ACETOXYPHENOL	44202	Benzenoids	Phenol esters	Unclassified	50.3	62.1	M-H	C8H8O3	7.9599	21.1095	11.6911	12.8987	21.1354	9.67933	14.7307	31.7681	20.3159	5.49183	12.5106	11.0773	8.1612	10.0422	24.7098	11.1223	9.3582	0.759882
5.82_235.0610m/z	235.061	5.82267	neg	(S)-2,3-Dihydro-5-hydroxy-2-methyl-1,4-naphthoquinone	HMDB0041122	Benzenoids	Naphthalenes	Naphthoquinones	50.1	52.9	M+FA-H	C11H10O3	64.8141	57.5521	58.1142	59.0778	52.3359	46.6968	64.0588	32.6145	50.759	37.4486	49.6577	33.0299	41.9516	48.2946	37.4947	66.5252	64.8228	4.57288e-07
5.68_258.0536m/z	258.054	5.68032	pos	Paraoxon	HMDB0013035	Benzenoids	Benzene and substituted derivatives	Nitrobenzenes	49.8	61.8	M+H-H2O	C10H14NO6P	4.5355	2.89593	2.55465	3.022	2.96583	2.25988	4.34403	2.65167	4.42853	2.02809	4.72942	1.60638	3.39181	2.07572	7.64092	4.71149	1.47507	4.57288e-07
12.15_261.1838m/z	261.184	12.1484	pos	6-Paradol	68355	Benzenoids	Phenols	Methoxyphenols	49.4	69.2	M+H-H2O	C17H26O3	2.78889	3.44514	3.10496	2.05777	2.45802	1.2824	1.80008	1.72068	1.83294	2.79544	1.07002	2.68011	1.66669	3.31786	1.92664	2.0389	1.90865	3.57548
4.63_267.0872m/z	267.087	4.63392	neg	5'-(3'-Methoxy-4'-hydroxyphenyl)-gamma-valerolactone	HMDB0029226	Benzenoids	Phenols	Methoxyphenols	49.4	49.6	M+FA-H	C12H14O4	38.9968	44.1542	47.041	104.951	85.712	18.8627	48.2308	46.9629	12.6842	39.1171	61.3538	42.371	91.9921	97.6872	26.5992	55.1449	4.57288e-07	4.57288e-07
6.05_324.1802m/z	324.18	6.04595	pos	3,4-dihydroxy-2-(4-hydroxy-3,7-dimethylocta-2,6-dien-1-yl)benzoic acid	HMDB0134974	Benzenoids	Benzene and substituted derivatives	Benzoic acids and derivatives	49.2	65.4	M+NH4	C17H22O5	1.04089	1.19769	1.45797	0.897737	2.20685	4.57288e-07	0.742635	1.28511	2.17885	3.87893	1.20145	0.992566	1.16675	1.53276	4.57288e-07	0.89977	3.69591	4.57288e-07
11.28_163.0745m/z	163.075	11.2802	pos	2-Phenyl-1,3-dioxolane-4-methanol	HMDB0031240	Benzenoids	Benzene and substituted derivatives	Unclassified	49.1	53.7	M+H-H2O	C10H12O3	261.837	264.141	298.471	265.879	240.988	334.162	290.455	256.36	252.017	235.855	280.564	241.028	225.403	284.782	263.122	237.859	263.663	502.994
8.89_193.0873m/z	193.087	8.89085	neg	Butylparaben	HMDB0032575	Benzenoids	Benzene and substituted derivatives	Benzoic acids and derivatives	48.3	50.9	M-H	C11H14O3	154.972	206.365	126.883	212.671	122.417	216.265	160.994	132.691	162.374	128.088	227.841	144.071	149.302	158.051	196.661	140.097	181.233	641.117
4.22_239.0924m/z	239.092	4.21928	neg	2-Benzyl-5-hydroxymethyl-1,3-dioxolane	HMDB0041506	Benzenoids	Benzene and substituted derivatives	Unclassified	47.8	47	M+FA-H	C11H14O3	60.4051	59.7383	50.4243	67.4699	46.1739	46.1217	58.9684	43.7954	62.7646	86.2384	65.8061	53.1821	59.4128	54.9276	73.2317	56.6055	67.1906	38.4355
5.61_167.0347m/z	167.035	5.60735	neg	3,4-Dihydroxybenzeneacetic acid	HMDB0001336	Benzenoids	Phenols	Benzenediols	41.5	18.7	M-H	C8H8O4	9.23675	16.1451	19.1879	15.7235	6.70483	8.39846	3.27656	4.81925	9.21523	0.791492	7.03568	4.57288e-07	4.57288e-07	0.772621	5.48125	14.659	13.9174	4.57288e-07
2.54_227.0563m/z	227.056	2.54073	neg	Homovanillic acid	HMDB0000118	Benzenoids	Phenols	Methoxyphenols	47.7	49.8	M+FA-H	C9H10O4	9.88914	13.0909	14.0452	5.93761	8.3333	6.0924	17.9102	10.6544	27.1811	12.4728	15.3153	20.4841	20.9266	2.81088	12.3553	37.0755	11.148	4.57288e-07
6.64_107.0483m/z	107.048	6.64325	pos	Benzaldehyde	HMDB0006115	Benzenoids	Benzene and substituted derivatives	Benzoyl derivatives	47.7	50.8	M+H	C7H6O	15.5705	30.3275	23.8402	35.8587	24.0582	19.1136	37.7142	32.2031	48.3346	17.348	20.9255	17.8324	22.3285	24.1288	37.1089	26.9373	14.5794	6.38755
6.63_194.0937n	177.09	6.62808	pos	3-hydroxy-4-(3-methoxyphenyl)butan-2-one	HMDB0133484	Benzenoids	Phenol ethers	Anisoles	47.5	43	M+H-H2O, M+H, M+K	C11H14O3	198.907	439.866	350.581	558.891	353.728	275.107	582.81	478.105	753.941	223.205	332.016	256.087	316.586	348.099	568.455	392.537	216.037	99.0831
11.76_311.1700m/z	311.17	11.7624	neg	N-Undecylbenzenesulfonic acid	HMDB0032549	Benzenoids	Benzene and substituted derivatives	Benzenesulfonic acids and derivatives	47.3	46.2	M-H	C17H28O3S	1941.46	2657.95	2480.11	1554.95	1694.31	2823.97	2195.12	2515.49	2264.54	1778.42	2402.26	1546.52	1572.66	2097.38	2268.84	2537.49	2768.71	5538.72
4.79_178.0621n	179.069	4.79155	pos	3-(4-Methylphenyl)oxiranecarboxylic acid	87271	Benzenoids	Benzene and substituted derivatives	Toluenes	47	43.4	M+H-H2O, M+H	C10H10O3	4.6776	55.3194	10.1395	42.9221	10.3285	4.51174	45.8602	9.44109	115.41	6.99067	6.5129	6.48207	4.02528	7.64338	78.7211	19.0925	8.56276	0.879143
7.65_192.1375m/z	192.138	7.65133	pos	6-Phenyl-3-hexen-2-one	HMDB0031622	Benzenoids	Benzene and substituted derivatives	Unclassified	47	49.6	M+NH4	C12H14O	138.271	153.02	181.093	102.394	141.399	146.81	304.941	206.533	130.454	102.523	273.557	91.3845	263.456	195.594	80.8078	164.791	151.377	127.887
9.74_161.0956m/z	161.096	9.73618	pos	1-(4-hydroxyphenyl)pentan-3-one	HMDB0132981	Benzenoids	Phenols	1-hydroxy-2-unsubstituted benzenoids	46.9	41.4	M+H-H2O	C11H14O2	42.7566	48.7781	55.1753	46.8396	49.7029	58.2397	51.0586	46.5037	54.712	44.0769	49.3934	48.1919	41.2865	48.5194	61.7239	45.1148	46.1948	96.7809
15.37_278.1507n	279.158	15.3686	pos	Monoethylhexyl phthalic acid	HMDB0013248	Benzenoids	Benzene and substituted derivatives	Benzoic acids and derivatives	46.5	46.4	M+H-H2O, M+H	C16H22O4	966.626	1081.56	1102.21	972.147	995.82	1169.87	1233.18	1069.14	1030.04	969.563	1059.03	970.609	966.861	1112.51	1093.33	1026.91	1103.62	2217.56
4.77_165.0556m/z	165.056	4.77292	neg	4-Methoxyphenylacetic acid	64948	Benzenoids	Phenol ethers	Anisoles	46.2	38.4	M-H	C9H10O3	23.2975	29.6324	25.1601	26.1405	35.904	24.1053	18.0582	28.5666	40.7469	10.8104	18.3063	20.921	24.9832	26.5914	37.1284	19.4683	30.4154	18.759
5.20_267.1013m/z	267.101	5.19668	pos	(E)-4-[5-(4-Hydroxyphenoxy)-3-penten-1-ynyl]phenol	HMDB0041447	Benzenoids	Phenols	4-alkoxyphenols	46	33.4	M+H	C17H14O3	28.4248	23.0256	11.835	27.4229	3.33615	14.5135	21.8149	15.816	32.8203	9.24024	22.4196	27.3787	1.99414	34.2557	20.58	30.086	13.5926	7.0338
5.40_195.0660m/z	195.066	5.40453	neg	Homoveratric acid	24093	Benzenoids	Benzene and substituted derivatives	Methoxybenzenes	46	43.4	M-H	C10H12O4	5.53179	7.64732	5.31525	9.32776	12.3975	16.5398	6.93534	12.4767	7.02816	8.18318	13.6511	9.91069	9.06163	7.67437	9.16966	7.19525	8.96573	3.72665
5.51_274.1642m/z	274.164	5.5095	pos	2-[4-(3-Hydroxypropyl)-2-methoxyphenoxy]-1,3-propanediol	HMDB0040352	Benzenoids	Phenol ethers	Anisoles	39.9	17.2	M+NH4	C13H20O5	16.162	17.0869	13.8567	16.3898	16.9733	11.7083	11.2595	11.366	12.7279	10.721	14.2906	13.577	11.0621	12.9428	10.0669	13.2203	15.5474	8.92388
5.65_271.0971m/z	271.097	5.64535	neg	Benzyl formate	HMDB0041485	Benzenoids	Benzene and substituted derivatives	Benzyloxycarbonyls	46	33.2	2M-H	C8H8O2	22.7205	17.4098	15.0765	16.4565	23.9125	16.3774	13.5339	17.1673	28.83	6.48209	22.8328	9.19419	18.9795	12.8505	39.3192	23.4404	12.7613	5.1997
6.13_174.0554m/z	174.055	6.12565	neg	4-Anilino-4-oxobutanoic acid	HMDB0060758	Benzenoids	Benzene and substituted derivatives	Anilides	46	44.8	M-H2O-H	C10H11NO3	1.07179	5.16137	2.52334	3.89975	2.81434	10.428	6.83173	5.48984	1.32207	4.57288e-07	2.63995	4.57288e-07	4.12595	5.50763	2.49357	7.07823	3.13556	4.57288e-07
15.37_390.2763n	391.284	15.3686	pos	D8'-Merulinic acid A	HMDB0041454	Benzenoids	Benzene and substituted derivatives	Benzoic acids and derivatives	45.7	34.3	M+H, M+Na, M+K	C24H38O4	7892.83	8790.41	8999.39	7923.36	7940.3	10030.4	10237.7	8831.57	8448.54	8434.2	8998.82	8108.44	7842.73	9219.59	9325.09	8745.82	8761.71	18182.4
10.74_277.1790m/z	277.179	10.7386	pos	Nordihydrocapsiate	HMDB0034779	Benzenoids	Phenols	Methoxyphenols	45.6	35.9	M+H-H2O	C17H26O4	40.5953	43.9794	52.0385	46.8162	40.3234	58.7031	47.1956	45.3866	46.1596	40.0026	49.5576	39.2569	42.4332	47.2299	51.3112	45.5145	45.8193	90.1243
5.79_208.1328m/z	208.133	5.78847	pos	Synephrine acetonide	HMDB0039939	Benzenoids	Phenols	1-hydroxy-2-unsubstituted benzenoids	45.5	32.6	M+H	C12H17NO2	26.3911	34.1663	18.8966	23.8476	14.014	18.3605	33.5782	35.5227	18.0556	29.6465	44.9245	45.315	42.7077	33.4342	14.3059	22.7954	61.4394	32.4294
5.95_229.0503m/z	229.05	5.949	neg	2',4'-Dihydroxy-2-biphenylcarboxylic acid	HMDB0039209	Benzenoids	Benzene and substituted derivatives	Biphenyls and derivatives	45.3	34.1	M-H	C13H10O4	22.7078	29.5794	32.5395	19.774	17.4402	64.5934	34.1717	14.0351	15.2745	54.7912	21.1626	31.1053	17.4466	37.4784	14.8772	26.1138	17.9556	8.48442
6.05_316.1538m/z	316.154	6.04595	pos	N-Dihydroferuloyltyramine	HMDB0033028	Benzenoids	Phenols	Methoxyphenols	45.3	33.7	M+H	C18H21NO4	4.88487	5.7057	6.48299	2.10544	4.45318	10.6992	6.20829	4.43545	3.13069	5.55921	5.92666	2.98003	3.85498	3.31499	5.86502	7.55689	3.04412	2.41905
5.29_191.0722m/z	191.072	5.29053	neg	5-(3',5')-Dihydroxyphenyl-gamma-valerolactone	HMDB0029187	Benzenoids	Phenols	Benzenediols	45.2	32.5	M-H2O-H	C11H14O4	932.382	1031.44	1032.46	1008.05	810.922	880.611	1019.08	767.054	859.965	819.859	960.343	875.195	693.192	867.555	800.127	962.961	1070.58	560.906
4.75_367.1500m/z	367.15	4.74522	pos	R-138727	HMDB0014258	Benzenoids	Benzene and substituted derivatives	Halobenzenes	45.1	49.7	M+NH4	C18H20FNO3S	125.993	91.8129	99.8099	94.4615	112.669	77.9247	65.7644	114.994	87.1966	102.953	78.8319	102.001	99.9704	75.0669	133.871	116.13	88.822	18.5941
13.93_308.1422m/z	308.142	13.9276	pos	Orphenadrine	HMDB0015304	Benzenoids	Benzene and substituted derivatives	Diphenylmethanes	45	38.1	M+K	C18H23NO	34.1887	48.1604	76.9489	88.0757	86.3317	117.171	96.5142	119.576	115.646	91.7258	115.518	84.7059	90.1604	118.932	118.78	97.31	126.463	232.425
6.99_149.0614m/z	149.061	6.99458	neg	4-Ethylbenzoic acid	HMDB0002097	Benzenoids	Benzene and substituted derivatives	Benzoic acids and derivatives	45	30.1	M-H	C9H10O2	364.872	431.11	573.053	480.46	512.479	562.356	548.111	494.663	582.87	423.231	811.206	368.638	516.857	351.552	657.536	601.476	430.297	243.986
5.90_232.1097n	213.092	5.89833	neg	Pterosin E	HMDB0036605	Benzenoids	Indanes	Indanones	38.5	2.47	M-H2O-H, M-H	C14H16O3	29.2682	36.8935	30.341	29.2491	35.3979	28.5316	47.2203	30.7701	47.2008	45.1508	32.8897	51.4914	24.456	28.3168	30.9491	34.6604	38.6082	15.7083
11.71_205.0853m/z	205.085	11.7099	pos	Monoisobutyl phthalic acid	HMDB0002056	Benzenoids	Benzene and substituted derivatives	Benzoic acids and derivatives	44.8	37.3	M+H-H2O	C12H14O4	1331.6	1378.93	1527.75	1299.12	1259.23	1674.62	1496.11	1329.08	1356.58	1247.13	1461.35	1205.63	1131.43	1469.36	1586.33	1343.04	1393.03	2753.47
7.19_311.1496m/z	311.15	7.19423	neg	1alpha,15-Dihydroxymarasmene	HMDB0036038	Benzenoids	Phenols	Benzenetriols and derivatives	44.8	41.7	M+FA-H	C15H22O4	3.65803	4.20429	3.29015	3.77312	4.17553	4.57288e-07	2.31727	1.44213	4.28822	2.42514	1.92813	3.94946	2.47009	3.09016	2.09311	5.69639	4.28689	4.57288e-07
4.58_222.1492m/z	222.149	4.57657	pos	Moprolol	HMDB0041935	Benzenoids	Phenol ethers	Anisoles	44.7	39.4	M+H-H2O	C13H21NO3	24.2311	26.1276	26.0434	23.6919	24.3582	31.5545	26.3074	27.0479	23.6037	21.2679	30.3593	23.0444	20.2135	29.0127	25.6656	25.7178	25.1059	45.9424
11.71_278.1513n	279.159	11.7099	pos	2-[(3,3-dimethyloxiran-2-yl)methyl]-4-(3-methylbut-2-en-1-yl)benzene-1,3,5-triol	HMDB0133048	Benzenoids	Phenols	Benzenetriols and derivatives	44.6	36.6	M+H, M+K, M+Na	C16H22O4	1661.67	1746.73	1953.79	1672.92	1644.01	2203.61	1950.67	1771.51	1789.73	1663.33	1966.79	1659.79	1503.2	1951.75	2122.6	1775.53	1855.9	3631.75
12.31_534.2835m/z	534.284	12.3133	pos	Udenafil	HMDB0015628	Benzenoids	Benzene and substituted derivatives	Benzenesulfonamides	44.6	40	M+NH4	C25H36N6O4S	20.9961	23.3942	28.5245	26.904	20.182	63.6323	28.2409	22.5359	33.57	25.6149	22.807	25.1951	18.9312	29.3332	23.4151	25.8509	18.3173	36.3893
4.75_187.0849m/z	187.085	4.74522	pos	2-(1,2-Diamino-1-propenyl)phenol	HMDB0034900	Benzenoids	Phenols	1-hydroxy-4-unsubstituted benzenoids	37.4	0.723	M+Na	C9H12N2O	7.93095	14.7168	14.8555	0.704386	6.43257	12.2761	5.35319	2.47635	1.99457	2.49067	0.0371788	1.42181	0.0344499	2.24084	10.3408	7.7711	4.49558	8.78511
5.06_407.1426m/z	407.143	5.05553	pos	Eprosartan	HMDB0015014	Benzenoids	Benzene and substituted derivatives	Benzoic acids and derivatives	44	31.6	M+H-H2O	C23H24N2O4S	72.9564	55.2847	42.6107	34.4417	52.1877	28.1291	46.0114	47.0711	50.998	53.3249	34.5707	37.6849	38.5188	37.6879	38.626	62.1805	50.7135	64.9021
6.47_374.1587m/z	374.159	6.47142	pos	6-(2,4-dihydroxyphenyl)-2-(2,6-dihydroxyphenyl)-4-methylcyclohex-3-ene-1-carboxylic acid	HMDB0126384	Benzenoids	Phenols	Benzenediols	44	27.9	M+NH4	C20H20O6	2.67438	6.62993	3.11533	3.47439	2.40909	4.57288e-07	3.93046	1.32791	17.7396	0.981525	3.05644	0.947694	1.0697	3.70438	6.35666	3.40269	2.1358	4.57288e-07
5.04_180.1013m/z	180.101	5.03987	pos	Ethyl N-methylanthranilate	HMDB0033763	Benzenoids	Benzene and substituted derivatives	Benzoic acids and derivatives	43.8	32.4	M+H	C10H13NO2	11.7862	10.0341	12.4183	12.1683	8.75306	8.2745	8.2604	9.77659	11.4535	8.20992	8.6639	9.71512	5.16538	6.06677	11.7026	12.2428	9.65612	6.32122
5.97_281.1391m/z	281.139	5.97415	neg	Heptyl 4-hydroxybenzoate	HMDB0034462	Benzenoids	Benzene and substituted derivatives	Benzoic acids and derivatives	43.8	29.4	M+FA-H	C14H20O3	43.9395	39.6728	37.5216	43.1024	41.7445	18.6181	48.717	27.1372	43.2567	33.5687	42.6387	33.3165	30.0441	31.0262	33.3376	53.3106	43.5124	6.91524
12.47_325.1857m/z	325.186	12.4655	neg	2-Dodecylbenzenesulfonic acid	HMDB0031031	Benzenoids	Benzene and substituted derivatives	Benzenesulfonic acids and derivatives	43.7	28.2	M-H	C18H30O3S	3497.88	4300.23	4141.03	2429.07	2270.25	3083.76	2481.11	3355.38	2783.15	3325.8	3785.75	1878.7	2229.26	3073.28	2600.35	3836.1	5179.43	7573.35
4.79_405.1288m/z	405.129	4.79155	pos	Sulfinpyrazone	521	Benzenoids	Benzene and substituted derivatives	Phenyl sulfoxides	43.7	34.6	M+H	C23H20N2O3S	29.6426	28.1312	20.3848	31.3988	25.1216	16.2473	26.0158	30.2091	26.6739	30.2793	24.8352	19.5913	20.063	23.5595	25.3843	34.8612	26.13	12.0172
5.61_199.0764m/z	199.076	5.60735	neg	(R)-Bitalin A	HMDB0040358	Benzenoids	Benzene and substituted derivatives	Acetophenones	43.6	22.6	M-H2O-H	C13H14O3	40.7782	38.5461	33.3882	22.3414	29.7155	37.1356	31.4015	27.9171	47.7986	22.752	38.399	31.4367	30.0147	28.9808	39.006	54.5505	27.5571	6.09941
8.66_305.0815m/z	305.081	8.66263	neg	2,3-Dihydro-2,3-dihydroxy-4-(4-hydroxyphenyl)-1H-phenalen-1-one	HMDB0032848	Benzenoids	Naphthalenes	Phenylnaphthalenes	43.5	31.8	M-H	C19H14O4	25.7497	26.8593	29.5471	30.0016	25.2363	27.8477	29.9791	21.4294	26.7232	28.9692	32.2499	22.2278	20.6522	23.2969	24.5892	23.0843	24.4872	73.1629
5.42_273.0436m/z	273.044	5.4172	neg	{[4-(4-hydroxy-3-methoxyphenyl)but-3-en-2-yl]oxy}sulfonic acid	HMDB0135699	Benzenoids	Phenols	Methoxyphenols	43.4	25.7	M-H	C11H14O6S	1.26634	4.57288e-07	139.979	41.8179	4.57288e-07	4.87499	53.2952	5.99364	2.16881	4.57288e-07	2.86169	4.57288e-07	0.641022	3.10154	6.71943	71.3836	0.152095	4.57288e-07
8.70_206.1531m/z	206.153	8.70277	pos	1-H-Inden-1-one,2,3-dihydro-3,3,5,6-tetramethyl	HMDB0059683	Benzenoids	Indanes	Indanones	43.4	31.8	M+NH4	C13H16O	7.58665	14.9511	10.6359	11.4805	6.16809	10.381	33.5363	17.218	6.163	7.09665	29.2842	5.0846	23.9787	15.4622	6.11229	19.7359	6.76026	3.87545
4.88_195.1023m/z	195.102	4.88453	pos	2-[(3,3-dimethyloxiran-2-yl)methyl]benzene-1,3-diol	HMDB0126163	Benzenoids	Phenols	Benzenediols	43.3	27.9	M+H	C11H14O3	7.2642	7.92223	10.8266	6.56193	8.87069	4.21368	14.7872	3.22415	15.8116	5.11706	5.4485	7.1554	12.8985	5.97976	7.91879	6.32571	8.21248	2.40066
8.38_299.1287m/z	299.129	8.38198	neg	1-Phenylethyl formate	HMDB0037715	Benzenoids	Benzene and substituted derivatives	Benzyloxycarbonyls	43.3	19.3	2M-H	C9H10O2	8.5975	4.57288e-07	4.66625	7.33884	14.1043	23.3514	6.09484	18.6651	8.96883	8.84876	8.78132	34.938	7.92571	8.23547	5.62886	5.80522	17.3093	27.8291
12.88_325.1854m/z	325.185	12.8763	neg	4-Dodecylbenzenesulfonic Acid	HMDB0059915	Benzenoids	Benzene and substituted derivatives	Benzenesulfonic acids and derivatives	43.2	25.2	M-H	C18H30O3S	1535.28	1716.06	1596.31	1475.13	1230.26	1555.85	1376.53	1917.66	1555.61	1382.87	1805.81	1283.58	1443.29	1286.46	1321.17	902.528	2251.49	5170.11
4.65_282.1100n	300.144	4.65322	pos	2-[4,6-dihydroxy-3-(4-hydroxy-3-methylbut-2-en-1-yl)-2-methoxyphenyl]acetic acid	HMDB0125459	Benzenoids	Benzene and substituted derivatives	Phenylacetic acids	43	25.7	M+H-H2O, M+NH4	C14H18O6	12.3745	9.81867	7.61488	3.94615	13.2672	3.06837	7.97702	6.67743	24.4167	5.14596	14.3493	5.00048	15.4645	1.86045	34.9568	16.6337	5.18786	4.57288e-07
5.00_201.0556m/z	201.056	4.9999	neg	(2-Naphthalenyloxy)acetic acid	HMDB0032706	Benzenoids	Benzene and substituted derivatives	Phenoxyacetic acid derivatives	43	22.9	M-H	C12H10O3	20.6621	18.7931	20.4158	20.1696	23.2212	27.4552	20.9833	16.3343	8.06982	24.732	13.1542	25.912	18.3683	18.5741	12.3718	15.8205	17.6259	21.6796
7.90_253.1244m/z	253.124	7.89518	neg	Isoeugenol benzyl ether	HMDB0032058	Benzenoids	Phenol ethers	Anisoles	43	21.6	M-H	C17H18O2	1180.53	921.537	1241.2	1487.98	1760.68	1954.24	1547.51	1890.27	1852.66	1000.04	1480.42	1457.6	1350.05	1340.76	1342.79	1499.44	1441.52	747.129
5.34_199.0401m/z	199.04	5.34137	neg	8-Hydroxy-2-methoxy-6-methyl-1,4-naphthoquinone	HMDB0030769	Benzenoids	Naphthalenes	Naphthoquinones	42.8	16.8	M-H2O-H	C12H10O4	58.8998	69.3526	64.2088	89.4821	53.9844	62.1044	84.5342	60.1617	74.0881	66.6237	54.0883	70.9826	54.4091	59.7644	59.8844	61.1871	80.4028	39.0111
8.10_306.1820n	307.189	8.10363	pos	Capsiate	90202	Benzenoids	Phenols	Methoxyphenols	42.8	21.5	M+H, M+Na, M+H-H2O	C18H26O4	52.7184	28.1999	87.2839	63.6073	97.1647	56.3584	26.7234	342.347	46.8726	41.1776	53.4775	74.5969	46.302	62.2877	55.8352	68.0121	92.4086	60.5408
11.71_149.0229m/z	149.023	11.7099	pos	Terephthalic acid	HMDB0002428	Benzenoids	Benzene and substituted derivatives	Benzoic acids and derivatives	42.6	23.3	M+H-H2O	C8H6O4	1933.12	2003.85	2221.32	1873.49	1796.78	2433.2	2112.51	1901.2	1943.38	1785.68	2093.25	1768.69	1624.68	2134.07	2288.01	1932.46	1996.77	3841.87
4.95_279.1236m/z	279.124	4.94923	neg	(10S,11S)-Pterosin C	HMDB0030763	Benzenoids	Indanes	Indanones	42.6	22.7	M+FA-H	C14H18O3	6.95319	7.42971	16.414	26.4252	11.909	5.79572	20.3013	11.7865	6.91367	7.3253	12.8977	10.6807	6.67289	8.31557	6.05246	10.8778	19.4376	19.6254
5.49_331.0818m/z	331.082	5.4932	neg	3,4-Dihydro-8-hydroxy-3-(3-hydroxy-4-methoxyphenyl)-1H-2-benzopyran-1-one	HMDB0030807	Benzenoids	Phenols	Methoxyphenols	42.4	27.5	M+FA-H	C16H14O5	6.40949	14.6613	14.5897	12.4032	16.7511	10.8637	12.6738	13.3278	13.2068	13.7642	12.5901	16.4077	14.5553	12.2855	12.5002	11.2576	22.9265	5.86733
11.80_249.1503m/z	249.15	11.7952	neg	Gemfibrozil	3023	Benzenoids	Phenol ethers	Unclassified	42.3	30.2	M-H	C15H22O3	23.4585	30.8082	43.3431	33.5751	33.338	56.6367	35.2109	24.3125	34.6478	24.1488	42.4245	33.3568	22.3358	37.0305	47.6481	31.8352	36.6428	106.154
4.91_227.0923m/z	227.092	4.91107	neg	Verimol J	HMDB0036522	Benzenoids	Phenols	Methoxyphenols	42.3	19.3	M+FA-H	C10H14O3	4.57288e-07	8.41675	24.9318	13.8395	10.9198	0.642667	34.2271	0.853579	68.3302	5.7744	10.9443	3.13113	32.9765	8.28253	26.4346	12.4636	9.69904	4.57288e-07
4.33_177.0650m/z	177.065	4.33408	pos	4-Aminohippuric acid	HMDB0001867	Benzenoids	Benzene and substituted derivatives	Benzoic acids and derivatives	42	19.8	M+H-H2O	C9H10N2O3	9.79441	17.0329	9.31653	3.64686	5.21614	12.9495	5.67109	5.60593	4.42419	5.87607	0.464108	4.44644	1.34447	4.52994	16.678	8.29813	10.3115	9.82736
2.82_376.1776m/z	376.178	2.82353	pos	6-Gingesulfonic acid	HMDB0038999	Benzenoids	Phenols	Methoxyphenols	41.9	16.3	M+NH4	C17H26O6S	19.9968	13.8094	55.7674	30.4985	193.549	23.5109	4.04401	128.344	53.9441	15.4908	108.412	66.7998	79.7146	78.9922	196.288	54.0352	16.7076	9.67427
5.97_273.0761m/z	273.076	5.97415	neg	Oxybenzone	HMDB0015497	Benzenoids	Benzene and substituted derivatives	Benzophenones	41.8	27.5	M+FA-H	C14H12O3	6.63187	6.54696	6.04818	6.4031	7.53338	4.74015	5.07001	6.43635	6.18002	4.35067	5.58116	6.22598	3.29189	3.17445	6.78552	7.17403	7.52126	4.57288e-07
4.80_289.0712m/z	289.071	4.79808	neg	9,10-Dihydro-2,3,5,7-Phenanthrenetetrol	HMDB0039430	Benzenoids	Phenanthrenes and derivatives	Hydrophenanthrenes	41.6	25.5	M+FA-H	C14H12O4	4.39857	7.11341	6.00257	5.9288	5.70325	5.62051	5.11518	5.24395	6.59824	4.21391	6.92225	5.4087	4.44288	5.27044	5.8537	7.44079	8.89089	4.57288e-07
6.55_283.0969m/z	283.097	6.55462	neg	Cinnamyl benzoate	HMDB0029700	Benzenoids	Benzene and substituted derivatives	Benzoic acids and derivatives	41.6	20.1	M+FA-H	C16H14O2	13.9531	9.98362	25.1472	10.3411	29.0147	4.76311	13.9641	7.60518	18.3214	18.0706	11.7204	11.9872	28.0351	9.0003	17.9885	18.1101	22.4415	3.52357
3.99_263.0543m/z	263.054	3.99393	pos	Maclurin	HMDB0032644	Benzenoids	Benzene and substituted derivatives	Benzophenones	41.5	15.5	M+H	C13H10O6	27.4035	25.1089	24.8084	33.3177	8.12955	9.02501	25.0194	13.8928	21.8531	13.1444	23.7857	9.5588	19.4005	22.1972	10.3921	24.2734	12.1427	3.85293
5.39_225.1128m/z	225.113	5.39187	neg	4-(Butoxymethyl)phenol	HMDB0039957	Benzenoids	Benzene and substituted derivatives	Benzylethers	41.4	19.6	M+FA-H	C11H16O2	56.4646	65.3693	59.7495	54.2308	68.527	66.9425	53.936	62.2638	58.6387	57.9126	74.5039	61.6913	53.0626	32.596	62.5364	75.0933	57.4615	48.5247
5.59_293.0801m/z	293.08	5.58698	pos	3-Hydroxy-9-(4-hydroxyphenyl)-1H,3H-naphtho[1,8-cd]pyran-1-one	HMDB0039404	Benzenoids	Naphthalenes	Phenylnaphthalenes	41.4	13.9	M+H	C18H12O4	31.4228	41.0362	36.3008	28.6721	41.1373	31.6449	28.1396	30.4393	40.1628	21.8718	41.5734	21.3222	35.2085	28.0774	54.9008	35.3783	25.7978	10.5955
5.38_301.0716m/z	301.072	5.37937	neg	4'-Methoxybenzophenone-2-carboxylic acid	HMDB0032577	Benzenoids	Benzene and substituted derivatives	Benzophenones	41.3	14.6	M+FA-H	C15H12O4	45.6881	62.5303	46.1956	51.5901	54.2759	38.2178	47.4152	43.3876	70.1265	33.9414	50.4149	39.7345	44.1305	40.4605	71.5886	58.9848	41.8007	13.5174
8.90_195.1009m/z	195.101	8.89767	pos	4-[(3,3-dimethyloxiran-2-yl)methyl]benzene-1,3-diol	HMDB0133194	Benzenoids	Phenols	Benzenediols	41.3	14.3	M+H	C11H14O3	13.7358	15.9047	16.2198	15.4353	17.519	22.039	16.434	15.7446	15.1026	15.5798	16.8474	13.8651	15.1335	19.0881	16.1391	14.7759	15.4349	31.0013
2.28_266.1380m/z	266.138	2.2819	pos	Citreovirenone	HMDB0033515	Benzenoids	Phenols	Methoxyphenols	41.2	11.4	M+NH4	C14H16O4	6.26995	5.14603	22.1957	27.0506	61.4629	31.4654	5.83554	77.1067	24.8423	26.4411	25.5362	62.7576	31.8742	32.2938	20.3087	17.52	25.9482	30.3631
4.91_211.0610m/z	211.061	4.91107	neg	beta-(2-Methoxyphenoxy)-lactic acid	HMDB0060557	Benzenoids	Phenol ethers	Anisoles	41.2	14.7	M-H	C10H12O5	4.26766	1.0524	11.8291	6.52474	27.8113	6.79303	1.18366	75.1678	20.6476	7.09559	19.3918	23.6299	24.0528	20.0557	15.7598	17.4667	7.78958	5.81184
5.60_257.1153m/z	257.115	5.6025	pos	Pterosin N	HMDB0038218	Benzenoids	Indanes	Indanones	41.2	27.6	M+Na	C14H18O3	7.88728	5.22928	6.97496	6.89516	4.26502	4.25228	6.06472	5.40325	3.01169	7.34107	4.2445	1.96255	4.8308	5.03386	3.80256	4.95675	10.7653	2.95438
5.15_217.0505m/z	217.051	5.15138	neg	Menadione	HMDB0001892	Benzenoids	Naphthalenes	Naphthoquinones	41	17.4	M+FA-H	C11H8O2	3.16025	0.537315	4.57288e-07	9.12644	0.937875	9.27133	4.57288e-07	4.57288e-07	4.57288e-07	11.0583	4.57288e-07	6.70462	0.504268	4.57288e-07	11.2309	2.66979	4.57288e-07	4.57288e-07
10.34_179.1422m/z	179.142	10.3428	pos	4-Methyl-1-phenyl-2-pentanol	HMDB0031568	Benzenoids	Benzene and substituted derivatives	Unclassified	40.9	22.6	M+H	C12H18O	7.20254	6.79252	7.9018	7.0762	6.9285	7.80587	5.47871	6.24558	6.00696	5.88815	6.92543	7.413	7.07141	8.58536	4.31648	6.79347	6.09182	13.5329
8.97_340.2474m/z	340.247	8.97042	pos	(S)-[8]-Gingerol	HMDB0033615	Benzenoids	Phenols	Methoxyphenols	40.9	27	M+NH4	C19H30O4	3.91855	4.07757	3.75531	3.78462	4.26007	3.30666	3.21853	2.96431	2.93368	2.06321	3.00174	5.73725	2.98365	3.25338	2.07718	5.84704	6.31229	3.76144
9.73_221.1553m/z	221.155	9.73238	neg	Acetaldehyde butyl phenethyl acetal	HMDB0037820	Benzenoids	Benzene and substituted derivatives	Unclassified	40.9	14.4	M-H	C14H22O2	58.1644	69.3569	54.2229	58.4956	50.9332	60.6408	66.3537	75.7151	56.0769	54.3371	58.9148	45.4372	64.8211	59.4897	107.734	27.0371	38.8029	142.215
4.73_239.1382m/z	239.138	4.72988	pos	Metaxalone	HMDB0014798	Benzenoids	Phenol ethers	Unclassified	40.8	10	M+NH4	C12H15NO3	32.3104	214.089	54.0494	10.8813	25.5088	45.5747	35.335	28.5623	52.6314	31.1511	8.64279	10.3489	10.4463	23.661	99.9144	39.7272	47.6383	41.8575
4.26_153.0532m/z	153.053	4.26092	pos	3-Hydroxyphenylacetic acid	HMDB0000440	Benzenoids	Phenols	1-hydroxy-4-unsubstituted benzenoids	40.6	22.1	M+H	C8H8O3	1.18317	1.01251	6.50897	4.0353	11.1106	0.513452	4.57288e-07	16.8804	4.46476	4.57288e-07	6.39923	1.04287	1.04296	2.88842	10.831	3.12935	1.96928	0.986526
5.42_153.0900m/z	153.09	5.41583	pos	4-(Hydroxymethyl)benzenediazonium(1+)	HMDB0032593	Benzenoids	Benzene and substituted derivatives	Benzyl alcohols	40.6	13.6	M+NH4	C7H7N2O+	18.5319	18.6227	21.5294	19.9743	22.3603	16.9536	17.6402	18.4254	20.7419	13.8351	20.3418	16.0626	15.5866	15.9508	17.9697	22.0268	20.7394	19.3762
4.78_342.1714m/z	342.171	4.77605	pos	N-[2-(3,4-dimethoxyphenyl)ethyl]-3-(3-hydroxy-4-methoxyphenyl)propanimidic acid	HMDB0135480	Benzenoids	Phenols	Methoxyphenols	40.5	40.7	M+H-H2O	C20H25NO5	4.49486	0.526224	4.90763	2.67864	4.51054	8.84063	0.855741	27.0352	2.23951	14.7915	3.07489	26.6948	12.128	6.82096	6.16301	2.44071	13.4381	7.43802
4.82_135.0449m/z	135.045	4.82307	neg	2-Methylbenzoic acid	HMDB0002340	Benzenoids	Benzene and substituted derivatives	Benzoic acids and derivatives	40.5	11.5	M-H	C8H8O2	23.2452	17.2834	21.9962	25.335	24.0633	17.7853	20.6104	20.9631	24.4544	13.4741	19.6068	15.5953	16.4557	31.2702	24.6388	32.8905	30.2003	16.477
10.53_569.2737m/z	569.274	10.5255	pos	Kukoamine C	HMDB0060526	Benzenoids	Phenols	Benzenediols	40.3	5.14	M+K	C28H42N4O6	35.6498	41.8722	11.9538	21.167	42.8072	28.0335	24.3422	51.2233	25.8498	14.6285	25.8794	38.2787	46.7798	64.7607	9.21404	12.4078	32.1608	11.596
10.34_425.3394m/z	425.339	10.3428	pos	5-(14-Heneicosenyl)-1,3-benzenediol	HMDB0039869	Benzenoids	Phenols	Benzenediols	40.2	8.04	M+Na	C27H46O2	36.0446	27.5249	28.3775	20.9894	25.6111	33.4664	45.8098	22.2702	23.4432	27.8036	16.3203	40.378	23.2676	27.6938	9.30176	24.5467	27.4361	55.0932
5.18_284.0896n	329.103	5.17672	neg	D-Vacciniin	HMDB0038492	Benzenoids	Benzene and substituted derivatives	Benzoic acids and derivatives	40.2	3.59	M-H2O-H, M+FA-H	C13H16O7	106.8	108.287	45.0018	131.701	35.0028	77.1977	101.216	70.518	161.277	40.111	113.97	115.034	19.1725	140.602	108.094	156.058	43.5164	41.3777
5.29_255.1235m/z	255.124	5.29053	neg	4-(Butoxymethyl)-2-methoxyphenol	HMDB0037642	Benzenoids	Phenols	Methoxyphenols	40.2	15.4	M+FA-H	C12H18O3	9.12395	7.29407	7.07771	9.57999	8.22201	2.57586	8.21149	3.77763	9.69275	13.8862	5.0105	9.30804	8.61329	4.47748	5.16491	11.0231	15.9393	4.57288e-07
5.77_265.1444m/z	265.144	5.77202	neg	2-[(2-hydroxyphenyl)methyl]heptanal	HMDB0133170	Benzenoids	Phenols	1-hydroxy-4-unsubstituted benzenoids	40.2	13.1	M+FA-H	C14H20O2	44.1019	28.7724	44.9112	47.729	42.2331	34.2278	41.4045	27.6946	52.0739	33.1912	54.0798	30.1736	25.0558	24.775	34.5061	72.0695	46.1229	15.6085
5.29_163.0396m/z	163.04	5.29053	neg	Phenylpyruvic acid	HMDB0000205	Benzenoids	Benzene and substituted derivatives	Phenylpyruvic acid derivatives	40.1	13.9	M-H	C9H8O3	4.40056	2.42518	4.36053	1.05294	4.77636	4.79095	2.18068	3.31849	4.39602	0.706541	4.34438	4.1378	2.65675	2.40267	10.3536	3.95817	1.59875	2.88987
5.34_345.1073m/z	345.107	5.34137	neg	meta-O-Dealkylated flecainide lactam	HMDB0060832	Benzenoids	Benzene and substituted derivatives	Benzoic acids and derivatives	40.1	3.63	M-H	C15H17F3N2O4	1016.94	1125.06	978.636	984.415	1168.62	882.845	925.007	1015.5	1057.26	834.299	1083.64	1032.5	940.578	832.525	1097.21	1160.09	1233.6	537.694
5.43_475.1856m/z	475.186	5.42987	neg	Felbamate	HMDB0015084	Benzenoids	Benzene and substituted derivatives	Unclassified	40.1	10.1	2M-H	C11H14N2O4	7.5351	4.57288e-07	4.57288e-07	7.45368	2.82618	3.65685	2.3255	4.62482	3.84049	21.1457	1.44138	14.7146	27.1886	9.7469	2.20392	1.19137	2.71528	4.57288e-07
6.43_193.0872m/z	193.087	6.42828	neg	1-Methoxy-4-(2-propenyl)benzene	HMDB0034121	Benzenoids	Phenol ethers	Anisoles	40.1	3.8	M+FA-H	C10H12O	13.141	40.8806	42.6745	57.9239	58.6755	21.6706	64.8419	70.2357	69.0779	32.6658	35.4594	37.8584	38.7971	48.2306	75.223	62.1165	14.7029	2.48576
4.13_170.0811m/z	170.081	4.12693	pos	Ortho-Hydroxyphenylacetic acid	HMDB0000669	Benzenoids	Benzene and substituted derivatives	Phenylacetic acids	39.8	7.94	M+NH4	C8H8O3	11.5135	14.0638	11.5126	10.0944	13.0473	7.46666	12.8478	9.49238	12.894	10.1811	11.8934	12.3334	9.94017	9.74236	12.6652	15.1947	14.1493	8.15705
6.15_188.0147m/z	188.015	6.15262	pos	4-Hydroxybenzyl isothiocyanate	HMDB0032580	Benzenoids	Phenols	1-hydroxy-2-unsubstituted benzenoids	39.8	8.83	M+Na	C8H7NOS	27.1201	30.0924	28.1433	27.5956	26.8133	25.0446	30.5673	20.5191	33.3298	17.4277	30.5615	16.5388	35.2679	25.7396	34.2022	34.9767	15.9995	4.82464
6.94_306.1248n	307.132	6.94288	pos	(1aalpha,2beta,3alpha,11calpha)-1a,2,3,11c-Tetrahydro-6,11-dimethylbenzo[6,7]phenanthro[3,4-b]oxirene-2,3-diol	HMDB0062223	Benzenoids	Phenanthrenes and derivatives	Phenanthrols	39.7	9.37	M+H-H2O, M+H	C20H18O3	38.302	34.7303	34.7495	21.0577	25.5465	31.6855	37.4249	27.8816	20.4578	33.2464	27.2158	36.9902	38.9802	29.7127	16.3149	11.2665	40.5622	20.0761
8.30_317.1180m/z	317.118	8.29548	neg	Sotalol	HMDB0014632	Benzenoids	Benzene and substituted derivatives	Sulfanilides	39.7	18.2	M+FA-H	C12H20N2O3S	6.53018	6.50819	9.35409	7.84614	9.03985	8.13655	5.55361	7.0307	5.82484	5.30924	8.62331	4.17011	5.59364	5.80238	3.73678	9.13919	10.0402	1.90852
11.41_365.1353m/z	365.135	11.4137	pos	1,2,3,4-Tetrahydro-1-[1-hydroxy-3-(4-hydroxyphenyl)-2-propenyl]-7-methoxy-2,6-naphthalenediol	HMDB0041400	Benzenoids	Tetralins	Unclassified	39.6	2.2	M+Na	C20H22O5	1186.04	1293.01	1631.52	1333.77	1352.12	1811.45	1582.36	1460.86	1424.83	1470.31	1592.22	1364.53	1374.29	1781.34	1629.42	1528.18	1706.11	3129.84
5.27_181.0871m/z	181.087	5.26522	neg	1-Phenyl-1-propanol	HMDB0031627	Benzenoids	Benzene and substituted derivatives	Phenylpropanes	39.6	5.55	M+FA-H	C9H12O	16.4844	30.9301	19.7526	18.4989	19.2981	15.2186	15.7088	14.0581	23.4652	16.1035	29.8814	18.5444	16.3753	19.143	25.751	28.4911	17.638	14.9013
11.07_327.0766m/z	327.077	11.0666	pos	Fospropofol	HMDB0015661	Benzenoids	Benzene and substituted derivatives	Cumenes	39.5	2.96	M+K	C13H21O5P	11.0704	10.9856	11.9984	11.308	11.1731	14.5234	14.6954	26.419	11.7517	108.174	12.5029	13.4445	10.3056	14.921	14.9835	12.2524	13.9916	57.5627
4.74_165.0191m/z	165.019	4.73508	neg	Phthalic acid	HMDB0002107	Benzenoids	Benzene and substituted derivatives	Benzoic acids and derivatives	39.5	8.14	M-H	C8H6O4	3.17225	4.87818	5.21308	3.17327	5.70524	3.74313	3.69157	4.69246	7.74447	2.62431	43.207	5.59102	5.60108	3.56886	7.43633	5.92284	5.32058	4.57288e-07
1.97_224.1271m/z	224.127	1.97492	pos	Isoeugenyl acetate	HMDB0032348	Benzenoids	Phenol esters	Unclassified	39.4	6.79	M+NH4	C12H14O3	180.905	207.261	196.782	226.937	198.523	226.465	242.809	230.033	213.45	231.534	173.802	211.832	244.485	252.602	213.472	203.045	200.928	382.655
14.71_122.0962m/z	122.096	14.713	pos	Phenylethylamine	HMDB0012275	Benzenoids	Benzene and substituted derivatives	Phenethylamines	39.4	0	M+H	C8H11N	42579	49743.8	53733.3	51216.8	47123.6	58550.2	50549.6	53514	52098.4	44807.4	53650.4	45084.7	42560.9	52774.6	50908.4	48081.5	51383.2	105869
4.64_190.0489m/z	190.049	4.63788	pos	1-Nitro-5,6-dihydroxy-dihydronaphthalene	HMDB0060328	Benzenoids	Naphthalenes	Nitronaphthalenes	39.4	6.17	M+H-H2O	C10H9NO4	25.8493	8.30113	8.16301	3.67124	3.91248	6.87051	27.6071	21.0966	12.9858	24.4783	19.1114	32.2385	32.5433	7.89421	9.05441	0.945999	15.9522	74.5601
4.75_274.9859m/z	274.986	4.74775	neg	3-[4-hydroxy-3-(sulfooxy)phenyl]-2-oxopropanoic acid	HMDB0125450	Benzenoids	Benzene and substituted derivatives	Phenylpyruvic acid derivatives	39.4	12.1	M-H	C9H8O8S	2.23504	2.49303	3.20093	3.95978	4.40527	1.02338	1.2094	2.37546	3.82925	15.2974	2.62187	2.9453	15.0215	2.61822	1.42941	3.98527	1.98903	4.57288e-07
5.01_301.1196m/z	301.12	5.01257	neg	Acetaminophen	HMDB0001859	Benzenoids	Phenols	1-hydroxy-2-unsubstituted benzenoids	39.4	0.158	2M-H	C8H9NO2	25.5232	42.8195	24.7886	24.3244	34.7267	19.7304	26.3115	34.1583	27.1848	19.2739	29.6545	27.5494	27.4258	25.7921	28.721	28.2885	31.3459	19.1333
11.32_322.2384m/z	322.238	11.3247	pos	Homodihydrocapsaicin	HMDB0036330	Benzenoids	Phenols	Methoxyphenols	39.3	1.92	M+H	C19H31NO3	63.7828	76.4156	73.9776	58.1259	74.5109	74.1271	65.8725	71.1617	78.8995	65.6604	79.2078	72.1119	64.5925	74.1122	67.9624	76.2746	75.2534	156.224
5.59_239.1072m/z	239.107	5.59452	neg	2-Methylbenzaldehyde	HMDB0029636	Benzenoids	Benzene and substituted derivatives	Benzoyl derivatives	39.3	1.36	2M-H	C8H8O	18.6834	23.915	25.3196	21.6355	24.3021	19.0817	19.2806	18.9074	22.8333	18.1074	25.0633	15.3155	20.1735	21.1216	28.1947	22.9097	26.4326	7.18806
9.67_378.9992m/z	378.999	9.66888	neg	2-Methyl-1,4-naphthalenediol bis(dihydrogen phosphate)	HMDB0032721	Benzenoids	Naphthalenes	Unclassified	39.3	10.1	M+FA-H	C11H12O8P2	141.253	165.397	190.445	143.953	147.956	206.765	151.055	160.94	142.872	130.871	183.622	141.992	106.202	160.781	169.908	142.378	171.927	413.761
4.56_179.0692m/z	179.069	4.56123	pos	Coniferylaldehyde	HMDB0141782	Benzenoids	Phenols	Methoxyphenols	39.2	9.41	M+H	C10H10O3	3.92413	5.53518	5.73825	3.85271	5.85028	3.66844	3.45675	4.21682	4.05787	3.6906	4.73639	2.30453	3.63435	3.97553	7.25955	4.87329	4.06148	4.57288e-07
8.19_261.1091m/z	261.109	8.1918	pos	1,2,3,4-Tetramethoxy-5-(2-propenyl)benzene	HMDB0034046	Benzenoids	Phenol ethers	Anisoles	39.2	0.621	M+Na	C13H18O4	347.976	317.383	366.216	302.622	275.255	401.89	359.455	283.945	355.065	285.806	356.073	258.464	249.096	400.962	305.617	261.175	303.961	809.197
9.51_309.1702m/z	309.17	9.51207	neg	3,5-Bis(1,1-dimethylethyl)-4-hydroxy-benzoic acid ethyl ester	HMDB0061935	Benzenoids	Benzene and substituted derivatives	Benzoic acids and derivatives	39.2	6.38	M+FA-H	C16H24O3	4.36331	0.579478	23.8487	3.68861	17.7822	7.63816	0.749505	14.5006	8.78198	7.04992	5.65994	20.91	8.76413	5.30531	10.4145	2.80413	4.92164	53.9733
11.32_221.1163m/z	221.116	11.3247	pos	Ethyl methyl-p-tolylglycidate	HMDB0037492	Benzenoids	Benzene and substituted derivatives	Toluenes	39.1	11.2	M+H	C13H16O3	24.6974	29.1844	27.3372	20.5082	22.8691	28.1451	21.8872	21.0299	24.3726	19.954	23.0637	20.2419	20.9937	25.3382	21.9471	23.3753	24.0854	54.0311
4.48_307.0458m/z	307.046	4.48343	neg	3,5-Dihydroxybenzoic acid	HMDB0013677	Benzenoids	Benzene and substituted derivatives	Benzoic acids and derivatives	39	3.81	2M-H	C7H6O4	6.34595	7.08822	7.4936	9.13509	3.31762	4.46036	12.3985	3.54106	4.85212	7.70603	9.14424	9.21877	4.57288e-07	1.56543	6.40828	6.67428	15.0094	4.57288e-07
5.42_232.1070m/z	232.107	5.41583	pos	Isocarboxazid	HMDB0015377	Benzenoids	Benzene and substituted derivatives	Unclassified	39	4.25	M+H	C12H13N3O2	8.21454	11.1811	7.67254	6.41901	9.11803	5.52204	6.8747	5.47605	9.78091	4.22555	7.02557	5.56091	4.92272	6.71174	9.12312	5.19688	5.43446	2.16915
5.61_137.0246m/z	137.025	5.60735	neg	m-Salicylic acid	3262	Benzenoids	Benzene and substituted derivatives	Benzoic acids and derivatives	39	0	M-H	C7H6O3	7.04862	12.4179	9.72876	6.95648	6.45818	10.0326	5.69869	4.89458	11.0484	8.48661	8.23853	6.9278	8.81677	8.40651	9.27871	13.2871	8.44542	12.0439
5.77_372.1193n	390.154	5.77315	pos	6-(2,4-dihydroxyphenyl)-2-(2,6-dihydroxyphenyl)-6-hydroxy-4-methylcyclohex-3-ene-1-carboxylic acid	HMDB0126477	Benzenoids	Phenols	Benzenediols	39	11.1	M+H-H2O, M+NH4	C20H20O7	79.0673	69.2452	63.35	46.5247	37.1144	37.206	81.1521	36.4563	65.082	47.3983	59.0025	20.953	28.8431	59.1281	43.9807	75.4089	56.2608	3.86143
4.92_394.1139m/z	394.114	4.92373	neg	Voriconazole	HMDB0014720	Benzenoids	Benzene and substituted derivatives	Phenylpropanes	38.9	0	M+FA-H	C16H14F3N5O	0.472118	4.57288e-07	6.90747	11.9888	2.11159	3.35896	0.251662	0.628618	4.57288e-07	4.57288e-07	4.57288e-07	4.57288e-07	4.57288e-07	0.608929	4.57288e-07	2.49504	4.57288e-07	4.57288e-07
6.37_361.2026m/z	361.203	6.36527	pos	Aprindine	HMDB0015498	Benzenoids	Indanes	Unclassified	38.9	9.91	M+K	C22H30N2	20.6994	22.2806	16.6854	16.8173	19.5345	14.4909	20.0928	12.3663	21.6036	14.2355	19.9649	15.5525	16.766	14.2444	23.9016	20.9479	18.3212	2.14566
2.37_179.1060m/z	179.106	2.36905	pos	2,6-Dimethoxy-4-propylphenol	HMDB0036226	Benzenoids	Phenols	Methoxyphenols	38.7	0	M+H-H2O	C11H16O3	5.26144	6.58578	8.34712	5.94324	6.26742	6.31103	5.34405	7.57067	5.90102	4.23407	8.63345	5.29566	5.56575	4.58488	6.48513	4.55029	9.92746	12.2822
4.17_163.0761m/z	163.076	4.16895	neg	2-Phenylbutyric acid	5318	Benzenoids	Benzene and substituted derivatives	Phenylpropanes	38.7	7.05	M-H	C10H12O2	1.38517	2.14816	4.56452	1.9376	1.79306	4.57288e-07	4.57288e-07	4.57288e-07	1.32426	4.57288e-07	2.67024	8.53834	2.60272	2.17912	5.29452	7.23977	4.57288e-07	4.57288e-07
4.71_207.1372m/z	207.137	4.71455	pos	Benzyl hexanoate	88244	Benzenoids	Benzene and substituted derivatives	Benzyloxycarbonyls	38.7	11.1	M+H	C13H18O2	9.64327	9.75132	9.88902	8.94705	10.9164	5.15427	7.0855	7.39994	9.80876	7.15182	6.97283	9.89674	5.39621	6.43926	9.53436	11.8399	9.71481	4.57288e-07
5.97_197.0977m/z	197.098	5.97415	neg	Dibenzyl ether	HMDB0032078	Benzenoids	Benzene and substituted derivatives	Benzylethers	38.7	4.21	M-H	C14H14O	102.643	129.956	101.565	104.936	121.988	80.5202	94.3474	98.9927	124.794	88.1811	130.943	87.5638	87.2536	79.1025	99.125	133.082	126.248	44.6851
0.95_430.1354m/z	430.135	0.9455	pos	alpha-(Methoxyimino)-N-methyl-2-[[[1-[3-(trifluoromethyl)phenyl]ethoxy]imino]methyl]benzeneacetamide	HMDB0036028	Benzenoids	Benzene and substituted derivatives	Trifluoromethylbenzenes	38.6	0	M+Na	C20H20F3N3O3	0.222451	0.741582	0.394209	0.832257	43.6695	0.539864	69.9729	0.11265	73.5585	0.245011	41.8368	2.79053	88.8223	0.149482	0.249165	5.08952	0.338332	0.171993
4.22_420.1158n	421.122	4.21625	pos	doripenem	96162	Benzenoids	Phenols	Benzenediols	38.6	11.6	M+H-H2O, M+H	C15H24N4O6S2	15.1596	17.8337	16.2783	18.7103	15.6609	13.354	17.0853	15.627	17.5787	12.5189	16.3482	16.4301	12.0022	15.1829	15.9969	21.3741	17.5586	4.43505
5.99_327.0866m/z	327.087	5.98682	neg	Enol-phenylpyruvate	6098	Benzenoids	Benzene and substituted derivatives	Phenylpyruvic acid derivatives	38.6	0	2M-H	C9H8O3	10.0733	3.78593	7.89587	7.6811	16.6309	7.80523	3.56587	3.97743	14.7868	1.69663	14.0803	2.24821	8.15724	4.98903	21.5941	9.63245	9.56179	4.57288e-07
4.38_211.1071m/z	211.107	4.37892	pos	4-Hydroxy-5-phenyltetrahydro-1,3-oxazin-2-one	HMDB0060389	Benzenoids	Benzene and substituted derivatives	Unclassified	38.5	7.43	M+NH4	C10H11NO3	2.02254	4.57288e-07	9.48213	6.5999	3.78479	4.57288e-07	0.185484	11.8696	5.42049	7.39085	0.0336421	2.05408	13.5069	12.3853	2.38276	8.34096	4.68394	6.01892
4.88_358.2237m/z	358.224	4.88453	pos	Pentamidine	1750	Benzenoids	Phenol ethers	Unclassified	38.5	0	M+NH4	C19H24N4O2	11.7347	11.0254	11.1139	9.34305	9.27886	14.8744	11.5573	9.62761	10.5739	9.94485	10.9511	10.9692	10.4629	12.9131	12.7461	11.5877	11.5761	26.0115
4.95_393.2153m/z	393.215	4.94653	pos	Ivacaftor	HMDB0015705	Benzenoids	Benzene and substituted derivatives	Anilides	38.5	3.94	M+H	C24H28N2O3	15.9529	0.928025	4.57288e-07	11.4596	4.57288e-07	0.931368	1.46024	0.104106	2.34558	33.3529	4.57288e-07	26.8175	13.6645	0.00101271	5.74925	24.7517	4.57288e-07	4.57288e-07
5.28_165.0897m/z	165.09	5.27502	pos	4-(4-Hydroxyphenyl)-2-butanone	HMDB0033723	Benzenoids	Phenols	1-hydroxy-2-unsubstituted benzenoids	38.5	5.06	M+H	C10H12O2	31.9107	32.2981	34.2167	33.7636	30.2071	27.5602	30.3358	25.2294	38.541	27.7298	31.6247	26.6657	25.201	28.436	32.8085	36.7762	30.0503	22.1816
7.27_254.0460m/z	254.046	7.2694	neg	Tolcapone	HMDB0014468	Benzenoids	Benzene and substituted derivatives	Benzophenones	38.5	4.55	M-H2O-H	C14H11NO5	64.5189	36.375	57.9011	36.1847	29.7875	58.8665	60.5297	35.6023	46.1797	41.2858	50.9614	45.5447	45.2408	35.213	40.5483	53.9957	60.9298	35.5527
1.25_827.2681m/z	827.268	1.24533	neg	Flecainide	2701	Benzenoids	Benzene and substituted derivatives	Benzoic acids and derivatives	38.4	0	2M-H	C17H20F6N2O3	14.6858	10.5701	1.46743	5.11471	1.78511	6.70981	25.0546	24.5561	5.67437	9.93337	8.41497	5.71181	25.9079	16.0968	4.57288e-07	4.57288e-07	4.31572	56.3265
10.77_299.0614m/z	299.061	10.7683	pos	Flutamide	553	Benzenoids	Benzene and substituted derivatives	Trifluoromethylbenzenes	38.4	0	M+Na	C11H11F3N2O3	4.75435	4.9562	5.32252	5.56938	4.47102	5.56034	5.36758	5.57054	4.96931	5.66645	4.73627	3.65454	4.94048	5.19979	4.57143	5.1236	5.00782	10.0636
3.93_255.0507m/z	255.051	3.9318	neg	Vanilpyruvic acid	HMDB0011714	Benzenoids	Benzene and substituted derivatives	Phenylpyruvic acid derivatives	38.4	5.12	M+FA-H	C10H10O5	2.85204	2.39514	2.85872	4.30614	3.01192	0.822544	2.99886	2.43071	2.22622	6.2759	2.17433	4.1376	5.4814	2.77276	3.53272	5.68681	4.89488	4.57288e-07
6.66_197.1164m/z	197.116	6.65842	pos	4-(3-hydroxybutyl)-2-methoxyphenol	HMDB0135672	Benzenoids	Phenols	Methoxyphenols	38.4	9.2	M+H	C11H16O3	15.1338	4.53568	4.34824	5.20914	6.24464	8.82446	6.41884	3.18638	9.83883	9.44784	4.42133	7.07766	5.24692	4.15342	9.27006	8.53659	6.34173	4.92729
7.90_161.0611m/z	161.061	7.89518	neg	3-methoxy-5-(prop-2-en-1-yl)benzene-1,2-diol	HMDB0135240	Benzenoids	Phenols	Methoxyphenols	38.4	4.94	M-H2O-H	C10H12O3	27.8061	27.5026	39.4608	28.3108	44.1945	46.611	34.6574	57.7684	41.9613	31.9895	24.9937	36.7814	56.0191	39.9019	38.0056	50.3065	69.0162	23.5873
8.80_207.1035m/z	207.103	8.79962	neg	Amyl salicylate	HMDB0038604	Benzenoids	Benzene and substituted derivatives	Benzoic acids and derivatives	38.4	9.4	M-H	C12H16O3	88.7865	53.5688	56.4141	53.9697	86.653	67.4865	81.0721	93.5155	42.4368	92.6827	41.333	31.6225	44.0399	41.9252	51.5492	78.2171	51.6514	177.516
0.96_137.0590m/z	137.059	0.961167	pos	1-(4-hydroxyphenyl)ethane-1,2-diol	HMDB0135785	Benzenoids	Phenols	1-hydroxy-2-unsubstituted benzenoids	38.3	5.83	M+H-H2O	C8H10O3	16.5371	20.7251	19.2695	18.6979	17.8763	23.9944	19.3482	18.5696	17.7584	16.3612	21.2627	16.6356	14.5965	17.7149	18.2283	16.5963	19.7221	37.3493
10.75_331.1802m/z	331.18	10.7535	pos	Acrivastine	HMDB0240231	Benzenoids	Benzene and substituted derivatives	Styrenes	38.3	0	M+H-H2O	C22H24N2O2	12.6329	15.0911	16.6286	14.4353	13.8192	18.1701	15.8074	14.7309	15.8552	12.8764	17.8837	13.036	13.7352	15.0278	12.3901	12.0273	15.7146	30.4828
4.72_333.1081m/z	333.108	4.72242	neg	3-Methoxyanthranilate	HMDB0060374	Benzenoids	Benzene and substituted derivatives	Benzoic acids and derivatives	38.3	4.57	2M-H	C8H9NO3	6.4209	4.07106	2.69498	8.32319	4.52521	1.40432	2.91831	2.77273	1.76641	2.34644	4.51813	2.75295	8.33911	2.42765	4.40964	4.65927	7.17847	4.57288e-07
5.68_279.1236m/z	279.124	5.68335	neg	(S)-Pterosin P	HMDB0036607	Benzenoids	Indanes	Indanones	38.3	3.63	M+FA-H	C14H18O3	61.715	50.2143	62.5308	56.7959	54.923	37.1865	76.0158	41.6445	37.9177	54.4507	61.2212	62.6496	39.2578	52.5972	35.2074	63.5025	62.765	28.5271
6.18_213.0918m/z	213.092	6.17598	neg	4-Methylbiphenyl	HMDB0032610	Benzenoids	Benzene and substituted derivatives	Biphenyls and derivatives	38.3	6.06	M+FA-H	C13H12	10.6791	14.5162	11.6665	8.8949	16.373	12.5992	7.73932	10.8763	14.585	6.85688	16.8387	7.81122	12.1988	9.29751	19.1811	16.2132	10.9499	4.57288e-07
6.94_151.0402m/z	151.04	6.94392	neg	Vanillin	HMDB0012308	Benzenoids	Phenols	Methoxyphenols	38.3	0	M-H	C8H8O3	5.57358	2.7206	11.9075	9.30542	8.64431	12.8525	15.933	4.92766	1.95553	11.294	7.31248	2.4036	4.97437	10.0353	2.83645	8.21284	12.1571	4.57288e-07
0.84_250.9854m/z	250.985	0.840167	pos	3,5-dihydroxy-4-(sulfooxy)benzoic acid	HMDB0126639	Benzenoids	Benzene and substituted derivatives	Benzoic acids and derivatives	38.2	0	M+H	C7H6O8S	38.2442	71.5111	56.0837	47.9373	75.7502	49.4103	56.0668	51.2929	53.1572	31.9107	41.2055	40.9729	27.008	53.3306	71.1162	55.0906	60.8508	55.3625
5.29_282.1329m/z	282.133	5.29085	pos	1'-Acetoxyeugenol acetate	HMDB0036544	Benzenoids	Phenol esters	Unclassified	38.2	1.15	M+NH4	C14H16O5	25.8429	23.523	25.8974	23.4967	21.9672	19.4833	28.8725	17.1758	26.3753	21.4992	23.2169	19.0268	17.3818	24.0438	19.7628	21.6477	31.2577	8.52693
0.81_451.0282m/z	451.028	0.81	pos	Quinoline yellow	HMDB0037615	Benzenoids	Indanes	Indanones	38.1	0	M+NH4	C18H11NO8S2	36.2082	51.8629	31.4399	79.4518	44.474	62.8655	72.4432	56.4473	34.6932	32.1099	30.6454	35.2638	32.5457	54.6554	37.7207	16.9878	47.0499	4.85588
15.67_137.0235m/z	137.023	15.6741	pos	2,6-Dihydroxybenzoic acid	HMDB0013676	Benzenoids	Benzene and substituted derivatives	Benzoic acids and derivatives	38.1	0	M+H-H2O	C7H6O4	28.282	32.8846	36.5931	34.2076	29.5679	37.0104	29.5655	31.3231	31.1985	26.9118	37.0728	28.7715	21.1907	28.121	30.5314	26.8504	24.7426	68.0102
5.62_213.0904m/z	213.09	5.61815	pos	Benzyl Benzoate	HMDB0014814	Benzenoids	Benzene and substituted derivatives	Benzoic acids and derivatives	38.1	0	M+H	C14H12O2	3.95441	5.72392	3.31867	3.48471	2.49464	3.28367	4.61201	2.50729	5.10135	2.24007	4.10793	3.12126	2.48271	2.61008	4.69685	5.74715	1.8681	0.114853
6.11_621.2924m/z	621.292	6.11315	neg	Imazamethabenz-methyl	90301	Benzenoids	Benzene and substituted derivatives	Benzoic acids and derivatives	38.1	0	M+FA-H	C32H40N4O6	67.1112	232.404	92.316	62.8709	124.861	41.69	121.493	243.926	151.96	35.1027	151.3	90.661	43.8526	61.8223	182.145	151.912	171.407	52.7039
6.99_617.2622m/z	617.262	6.99458	neg	Fluoxetine	24047	Benzenoids	Benzene and substituted derivatives	Trifluoromethylbenzenes	38.1	0	2M-H	C17H18F3NO	7.74954	21.2288	9.12061	10.3472	24.9851	9.56111	8.63076	13.8086	19.2699	12.3723	12.0372	19.7999	12.1938	5.46117	13.4061	13.7063	25.6684	4.57288e-07
9.03_249.1492m/z	249.149	9.02543	neg	2-benzylheptanal	HMDB0133154	Benzenoids	Benzene and substituted derivatives	Unclassified	38.1	7.51	M+FA-H	C14H20O	6.25129	4.72458	8.25035	7.37328	6.91854	7.1789	12.9829	3.64282	7.36837	10.205	6.70559	5.3627	4.46132	5.00178	2.8956	12.8365	7.55772	4.57288e-07
0.03_271.0857m/z	271.086	0.0259833	pos	Sulfamethoxazole	2546	Benzenoids	Benzene and substituted derivatives	Benzenesulfonamides	38	0	M+NH4	C10H11N3O3S	24.6261	23.2784	28.4805	22.1798	22.1306	27.8003	24.2621	21.9942	22.9512	20.4342	24.1807	23.3985	22.5443	24.6925	25.9524	24.6273	22.214	51.6068
13.48_217.1943m/z	217.194	13.4849	pos	2,6-Di-tert-butyl-4-ethylphenol	94714	Benzenoids	Benzene and substituted derivatives	Phenylpropanes	38	0	M+H-H2O	C16H26O	1.40084	4.61175	1.62364	1.52023	1.99676	4.57288e-07	0.718493	2.192	3.40793	1.85778	2.81798	3.01377	1.16996	2.04845	4.04598	1.5738	3.16793	4.57288e-07
2.71_551.1015m/z	551.101	2.70753	pos	Quercetin 3-(6''-malonyl-glucoside)	HMDB0037368	Benzenoids	Naphthalenes	Phenylnaphthalenes	38	3.92	M+H	C24H22O15	73.4752	64.1956	58.8218	91.8875	124.384	31.585	64.0236	68.2821	85.5632	127.077	79.6892	54.0634	100.695	134.798	26.5935	66.048	76.7916	1.34406
5.08_206.0938n	411.164	5.07572	neg	(2RS,5RS)-(E)-2-(2-Phenylethenyl)-1,3-dioxan-5-ol	HMDB0031973	Benzenoids	Benzene and substituted derivatives	Styrenes	38	4.93	M-H, 2M-H	C12H14O3	12.0749	12.5449	9.79202	14.357	7.70505	5.29117	15.0091	9.11848	8.70927	8.71422	7.72882	9.72845	9.53744	12.1291	10.7557	13.0341	12.2202	4.68057
4.95_273.0409m/z	273.041	4.94653	pos	Sulfadiazine	HMDB0014503	Benzenoids	Benzene and substituted derivatives	Benzenesulfonamides	37.9	0	M+Na	C10H10N4O2S	3.24526	7.63727	5.95346	3.1648	5.55459	2.2274	5.35855	2.85084	3.20856	4.12917	3.25868	3.57822	2.44505	2.8929	4.35126	2.6627	4.64504	1.48678
5.52_180.0665m/z	180.066	5.51852	neg	2-Phenylacetamide	3260	Benzenoids	Benzene and substituted derivatives	Phenylacetamides	37.9	0	M+FA-H	C8H9NO	4.01072	3.90043	2.50103	2.70301	3.95334	3.01366	3.39657	3.25882	3.78903	3.77842	5.14294	3.57461	3.38068	3.31704	2.94235	1.50779	5.55128	0.966024
6.58_253.1232m/z	253.123	6.57995	neg	Isoeugenyl benzyl ether	HMDB0032349	Benzenoids	Phenol ethers	Anisoles	37.9	5.83	M-H	C17H18O2	9.75003	10.8314	10.2877	6.17673	6.63644	4.93751	10.8097	5.65259	13.6335	4.65074	11.0332	4.89018	4.60074	6.69278	6.17146	12.1214	8.97577	4.57288e-07
0.93_691.2769m/z	691.277	0.926683	neg	Lepidine B	88645	Benzenoids	Benzene and substituted derivatives	Diphenylethers	37.8	0	2M-H	C20H18N4O2	2.24638	1.17105	4.57288e-07	2.49417	4.57288e-07	4.57288e-07	2.2161	2.67499	4.57288e-07	2.77692	4.57288e-07	1.28543	18.4442	8.94673	4.57288e-07	4.57288e-07	4.57288e-07	4.57288e-07
4.36_165.0560m/z	165.056	4.35727	neg	Phenylacetaldehyde	58372	Benzenoids	Benzene and substituted derivatives	Phenylacetaldehydes	37.8	0	M+FA-H	C8H8O	8.51028	14.9071	18.6753	3.56622	9.27831	15.3405	4.50273	7.54706	7.37602	3.64305	13.1116	6.93897	6.25218	9.81941	11.849	6.12858	21.3424	2.07381
5.48_293.1438m/z	293.144	5.47833	pos	Bifonazole	HMDB0015583	Benzenoids	Benzene and substituted derivatives	Diphenylmethanes	37.8	0	M+H-H2O	C22H18N2	16.0108	16.037	11.7324	13.9306	12.0871	10.5205	10.393	12.9314	12.4936	12.6598	10.322	15.4152	11.042	10.1023	11.6997	16.3247	13.1774	8.04556
5.62_143.0501m/z	143.05	5.62002	neg	1-Naphthol	62807	Benzenoids	Naphthalenes	Naphthols and derivatives	37.7	0	M-H	C10H8O	1.95123	2.03539	1.27408	0.478011	0.968413	2.16529	1.98833	1.24629	2.33198	2.02462	4.57288e-07	2.39269	2.14422	1.67107	2.44103	1.16334	2.08894	4.57288e-07
0.79_352.0758n	397.079	0.786033	neg	7-Hydroxymethyl-12-methylbenz[a]anthracene sulfate	HMDB0060420	Benzenoids	Phenanthrenes and derivatives	Unclassified	37.6	7.94	M-H2O-H, M+FA-H	C20H16O4S	26.0945	26.1129	6.4251	19.0118	14.0956	3.48888	11.7038	28.3979	20.8667	40.1767	0.847384	38.2227	52.6306	66.4701	2.08788	4.88679	18.2515	4.57288e-07
1.18_184.0610m/z	184.061	1.18267	neg	3,4-Dihydroxybenzylamine	HMDB0012153	Benzenoids	Phenols	Benzenediols	37.5	0.523	M+FA-H	C7H9NO2	82.7798	6.61099	37.8341	66.5766	59.7327	99.1818	76.7294	136.003	64.3245	103.545	39.4252	78.822	109.598	84.4102	62.0645	58.6128	45.2037	9.35961
4.93_357.1591n	358.168	4.93103	pos	N-[2-(3,4-dimethoxyphenyl)ethyl]-3-(3-hydroxy-4-methoxyphenyl)prop-2-enimidic acid	HMDB0135470	Benzenoids	Phenols	Methoxyphenols	37.5	4.03	M+H-H2O, M+H	C20H23NO5	64.6905	69.3239	266.16	194.062	413.032	139.316	44.5008	1391.7	102.521	183.895	144.072	452.841	232.405	312.817	143.859	131.774	596.188	264.235
5.68_305.1497m/z	305.15	5.68335	neg	p-Octopamine	HMDB0004825	Benzenoids	Phenols	1-hydroxy-2-unsubstituted benzenoids	37.5	0.352	2M-H	C8H11NO2	5.12101	7.66966	7.30652	3.19299	6.25539	6.1543	7.72373	7.37447	5.29355	11.1656	5.44406	7.41138	4.06297	3.69188	3.22729	8.55581	9.49721	2.07937
5.73_161.0954m/z	161.095	5.72682	pos	2-Phenylethyl propanoate	HMDB0035013	Benzenoids	Benzene and substituted derivatives	Unclassified	37.5	0	M+H-H2O	C11H14O2	30.1816	30.838	37.0145	30.1184	32.272	36.8311	35.5907	30.2115	32.328	29.9204	33.193	29.4994	27.1962	34.6874	30.7485	28.1473	33.1818	67.7422
6.55_293.1387m/z	293.139	6.55462	neg	(S)-Pterosin A	HMDB0030757	Benzenoids	Indanes	Indanones	37.5	6.71	M+FA-H	C15H20O3	4.02191	2.44776	2.90554	3.73534	3.88666	2.0629	4.55376	2.43613	2.95249	2.15645	3.26531	3.28948	2.38353	3.37973	1.81555	5.10083	5.72258	4.57288e-07
7.82_275.1650m/z	275.165	7.81618	neg	[8]-Shogaol	HMDB0031463	Benzenoids	Phenols	Methoxyphenols	37.5	1.01	M-H	C17H24O3	4.57288e-07	4.57288e-07	18.1016	8.28632	52.4882	4.57288e-07	4.57288e-07	106.189	16.6531	0.855827	23.7211	7.46624	3.70967	8.81358	53.4925	7.4944	10.237	4.57288e-07
8.08_213.0916m/z	213.092	8.07567	neg	Ethyl 1-naphthylacetic acid	HMDB0032709	Benzenoids	Naphthalenes	Unclassified	37.5	5.08	M-H	C14H14O2	1.37211	3.03029	3.90816	6.67519	7.41133	4.57288e-07	4.57288e-07	3.27793	3.02438	2.33443	2.83323	6.60572	1.97089	1.14172	4.46819	4.58472	4.44348	4.57288e-07
5.31_283.1181m/z	283.118	5.30668	pos	2-Hydroxynevirapine	HMDB0013912	Benzenoids	Benzene and substituted derivatives	Phenylbutylamines	37.4	0	M+H	C15H14N4O2	6.17411	4.48945	3.71743	3.33332	2.50692	1.12468	4.1297	1.97125	4.12456	4.28847	2.25306	3.46336	1.42115	1.75269	2.30963	3.27075	7.08485	4.57288e-07
4.34_393.1292m/z	393.129	4.34478	neg	2-Hydroxy-3-(3,4-dihydroxyphenyl)propanamide	HMDB0038336	Benzenoids	Phenols	Benzenediols	37.3	0.575	2M-H	C9H11NO4	5.11784	7.00396	7.15309	11.8545	6.05848	7.35383	7.5651	6.81117	6.89467	13.4449	3.90025	11.2132	8.68917	5.14373	5.24355	10.2491	7.50477	4.57288e-07
5.12_196.0972m/z	196.097	5.11802	pos	2-Phenyl-1,3-propanediol monocarbamate	HMDB0060351	Benzenoids	Benzene and substituted derivatives	Unclassified	37.3	0	M+H	C10H13NO3	1.38121	0.199648	1.11353	1.04347	1.26257	0.642186	0.468496	0.00163478	0.484944	0.578269	0.474528	1.6767	0.54204	0.999934	0.567832	1.1173	1.66602	4.57288e-07
6.13_199.0763m/z	199.076	6.12565	neg	Biphenyl	HMDB0034437	Benzenoids	Benzene and substituted derivatives	Biphenyls and derivatives	37.3	0	M+FA-H	C12H10	17.7771	15.3053	18.7145	16.2788	15.2736	16.7499	15.0414	15.9917	17.6258	12.5251	21.2523	16.7415	16.0232	17.3982	15.8677	13.8335	19.3929	4.2355
7.70_286.1780n	287.185	7.69567	pos	Thonzylamine	HMDB0240222	Benzenoids	Phenol ethers	Anisoles	37.3	0.0937	M+H, M+NH4	C16H22N4O	34.5605	25.6862	27.9332	17.8686	29.9508	11.5828	15.859	20.6652	37.5589	15.4014	22.4471	18.3999	25.2068	16.8371	28.4004	34.2075	20.3658	10.6837
11.43_569.2739m/z	569.274	11.4286	pos	Kukoamine A	HMDB0030392	Benzenoids	Phenols	Benzenediols	37.2	0	M+K	C28H42N4O6	7.39266	8.79569	3.12354	3.83603	8.60637	6.15719	4.19002	7.72113	2.93242	1.33553	4.31588	6.84431	7.4894	9.98539	2.36363	1.28403	3.8233	3.30145
11.91_276.1613m/z	276.161	11.9057	neg	Dinorcapsaicin	HMDB0036325	Benzenoids	Phenols	Methoxyphenols	37.2	3.82	M-H	C16H23NO3	45.4476	34.8493	42.447	47.1276	24.3565	28.7168	53.9109	59.7195	34.2228	28.1502	54.5439	23.5623	23.1976	36.3664	48.1121	42.1896	33.1573	108.269
8.53_221.1545m/z	221.154	8.52817	neg	1-Phenylheptane	HMDB0061825	Benzenoids	Benzene and substituted derivatives	Unclassified	37.2	0.745	M+FA-H	C13H20	8.51036	5.23906	4.05209	3.79041	7.58264	1.21617	4.21485	0.982985	6.15132	5.09654	4.12349	5.72377	4.11352	2.84815	4.57288e-07	8.79763	7.39402	4.57288e-07
4.23_166.0852m/z	166.085	4.23108	pos	Oxidized-adrenal-ferredoxin	HMDB0062515	Benzenoids	Phenols	Benzenediols	37.1	0	M+H-H2O	C9H13NO3	13.4029	9.75774	9.93974	10.8739	14.3763	20.9514	9.90442	9.98996	10.5911	23.2952	10.419	24.3407	21.8715	6.22405	10.7984	10.6988	11.7006	12.8955
4.39_432.1681m/z	432.168	4.39408	pos	Glisoxepide	HMDB0015406	Benzenoids	Benzene and substituted derivatives	Benzenesulfonamides	37.1	2.76	M+H-H2O	C20H27N5O5S	3.46577	4.57288e-07	4.76398	4.57288e-07	9.80426	4.57288e-07	4.57288e-07	22.3856	1.63592	1.08226	4.52825	4.96384	1.50835	6.84813	5.32542	0.641512	8.11706	1.39069
4.41_421.1237m/z	421.124	4.40925	pos	Sulfinpyrazone sulfone	HMDB0060944	Benzenoids	Benzene and substituted derivatives	Benzenesulfonyl compounds	37.1	3.33	M+H	C23H20N2O4S	5.37364	11.4268	8.59237	9.61213	7.25567	2.38761	5.57569	6.80938	9.60537	4.00839	9.25893	4.77999	5.17714	4.47302	9.98877	11.9872	8.62961	1.16482
5.25_351.1450m/z	351.145	5.25255	neg	3,4-dihydroxy-2-[(2Z)-4-hydroxy-3-(4-methylpent-3-en-1-yl)but-2-en-1-yl]benzoic acid	HMDB0134975	Benzenoids	Benzene and substituted derivatives	Benzoic acids and derivatives	37.1	3.94	M+FA-H	C17H22O5	6.31851	4.90189	4.41352	5.30189	8.43347	2.5282	8.88711	4.98877	9.29855	4.21725	6.32712	6.23491	6.28909	4.76609	5.48374	4.46484	5.14864	4.57288e-07
0.67_226.9657m/z	226.966	0.669217	neg	5-Sulfo-1,3-benzenedicarboxylic acid	88744	Benzenoids	Benzene and substituted derivatives	Benzenesulfonic acids and derivatives	37	0	M-H2O-H	C8H6O7S	4.01003	3.0033	9.37311	3.70066	9.76392	6.57342	1.64567	7.6194	3.93155	5.2504	3.98751	4.32977	4.13032	0.825989	3.52507	13.4999	9.92175	7.32699
3.98_325.1383m/z	325.138	3.97928	pos	Tolnaftate	HMDB0005005	Benzenoids	Naphthalenes	Unclassified	37	0	M+NH4	C19H17NOS	2.95092	6.02393	1.77944	5.62369	5.47769	1.75783	4.00398	4.00278	3.50027	7.17008	3.23178	8.79595	4.46682	1.17903	1.59946	3.41746	4.33128	4.57288e-07
0.85_283.0777m/z	283.078	0.8502	neg	Naphthalene epoxide	58364	Benzenoids	Naphthalenes	Unclassified	36.9	0	2M-H	C10H6O	7.94999	6.75977	4.57288e-07	2.07492	8.01888	1.25197	2.70977	1.90971	8.22583	6.96738	2.04993	5.5269	5.02682	6.00241	7.44962	3.69369	8.32368	4.57288e-07
5.53_152.0697m/z	152.07	5.525	pos	Norepinephrine	HMDB0000216	Benzenoids	Phenols	Benzenediols	36.9	0	M+H-H2O	C8H11NO3	3.31755	3.33971	2.79158	3.98274	3.10879	2.13768	3.79031	3.20022	3.33697	3.16693	2.29953	3.35099	2.34708	2.99402	2.448	3.59891	3.70008	0.673384
6.21_249.1493m/z	249.149	6.2138	neg	Ethylhexyl salicylate	HMDB0061839	Benzenoids	Benzene and substituted derivatives	Benzoic acids and derivatives	36.9	1.57	M-H	C15H22O3	11.3657	4.36229	5.54908	3.91399	11.0849	2.32144	11.2098	7.67544	2.23916	6.59119	1.04743	10.4936	2.27618	4.57288e-07	2.57325	9.22645	7.42683	4.57288e-07
4.28_181.0486m/z	181.049	4.27592	pos	2-hydroxy-2-(4-hydroxy-3-methoxyphenyl)acetic acid	HMDB0133489	Benzenoids	Phenols	Methoxyphenols	36.8	0	M+H-H2O	C9H10O5	4.57288e-07	4.57288e-07	4.78162	2.92476	9.22938	4.57288e-07	4.57288e-07	14.6764	2.99117	4.57288e-07	4.26732	4.57288e-07	4.57288e-07	1.64569	9.70734	1.99431	0.703104	0.840691
4.28_384.0808m/z	384.081	4.27592	pos	Isofenphos	68762	Benzenoids	Benzene and substituted derivatives	Benzoic acids and derivatives	36.8	0	M+K	C15H24NO4PS	22.0233	21.3923	38.8879	42.2248	14.9112	74.7809	14.4042	25.7502	23.3063	16.8518	21.8883	12.2693	15.3323	54.9424	18.3835	10.6332	30.6277	131.502
4.29_373.1543n	356.151	4.29142	pos	3-(3,4-dimethoxyphenyl)-N-[2-(1-hydroxy-3-methoxy-4-oxocyclohexa-2,5-dien-1-yl)ethyl]prop-2-enimidic acid	HMDB0135474	Benzenoids	Benzene and substituted derivatives	Methoxybenzenes	36.7	0	M+H-H2O, M+H	C20H23NO6	1.46111	1.93085	26.5561	8.17769	110.739	4.59006	1.40433	144.457	16.8129	4.76581	24.2537	52.0138	20.7983	21.373	31.4629	5.92919	14.9428	9.80598
4.36_466.1571m/z	466.157	4.36375	pos	4-Hydroxy-5-(3',4',5'-trihydroxyphenyl)-valeric acid-O-methyl-O-glucuronide	HMDB0059970	Benzenoids	Phenols	Methoxyphenols	36.7	12.3	M+NH4	C18H24O13	9.521	8.31498	22.4106	18.7975	12.1623	22.0155	16.3507	12.8203	18.8386	2.25247	18.4916	0.801099	0.252165	10.5355	24.3142	21.7437	12.8331	3.2119
4.45_208.1326m/z	208.133	4.45473	pos	Prenyl benzoate	HMDB0032488	Benzenoids	Benzene and substituted derivatives	Benzoic acids and derivatives	36.7	0	M+NH4	C12H14O2	8.36187	8.40504	7.80767	8.0709	6.55224	8.33244	8.54822	6.45884	8.36439	8.15512	7.55114	10.2053	6.70025	7.47518	6.73493	10.3273	6.96785	15.0977
4.90_161.0588m/z	161.059	4.90005	pos	1,2-Dihydroxy-3,4-epoxy-1,2,3,4-tetrahydronaphthalene	HMDB0062273	Benzenoids	Tetralins	Unclassified	36.7	0	M+H-H2O	C10H10O3	2.12602	2.8455	1.21508	2.18205	2.69347	1.25079	1.6543	1.70926	2.49041	0.874941	2.08738	1.16869	1.43485	1.69283	1.68264	2.50926	0.993212	4.57288e-07
0.86_444.1709m/z	444.171	0.863033	neg	Glipizide	HMDB0015200	Benzenoids	Benzene and substituted derivatives	Benzenesulfonamides	36.6	0	M-H	C21H27N5O4S	11.2192	9.62993	4.57288e-07	12.483	6.69113	2.52205	9.19425	19.4162	20.6498	119.095	4.57288e-07	32.6217	232.211	57.7122	1.21316	4.57288e-07	3.21215	4.57288e-07
6.96_292.0849m/z	292.085	6.95788	pos	4-Hydroxy-5-(phenyl)-valeric acid-O-sulphate	HMDB0059981	Benzenoids	Benzene and substituted derivatives	Unclassified	36.6	0	M+NH4	C11H14O6S	1.01025	4.57288e-07	3.50637	2.33244	3.76745	1.80968	5.3284	2.8249	4.57288e-07	5.40047	1.74838	2.5767	1.92751	3.5256	0.413146	1.32204	5.31659	4.57288e-07
0.94_483.1330m/z	483.133	0.939517	neg	Clofibrate	HMDB0014774	Benzenoids	Benzene and substituted derivatives	Phenoxyacetic acid derivatives	36.5	0	2M-H	C12H15ClO3	36.1242	9.73888	53.4896	12.876	48.5826	13.0608	38.1511	24.3177	44.8753	17.0456	12.9532	45.9054	32.1413	30.3351	7.34919	19.5394	10.3953	101.186
4.99_138.0903m/z	138.09	4.99303	pos	Tyramine	HMDB0000306	Benzenoids	Benzene and substituted derivatives	Phenethylamines	36.5	0	M+H	C8H11NO	0.318371	0.797465	1.30721	0.781737	0.88805	0.461544	0.636543	0.477738	4.57288e-07	1.06876	1.69896	0.34478	4.57288e-07	4.57288e-07	0.345365	1.50913	1.18364	4.57288e-07
6.48_249.1491m/z	249.149	6.47878	neg	2,4-Di-tert-butylphenol	HMDB0013816	Benzenoids	Benzene and substituted derivatives	Phenylpropanes	36.5	0	M+FA-H	C14H20O	1.17729	1.62193	0.600395	1.99045	0.892315	0.818921	0.672398	4.57288e-07	1.36033	4.57288e-07	1.24068	0.487929	0.627591	0.669543	0.625736	1.80139	1.95326	4.57288e-07
6.63_266.0228m/z	266.023	6.62808	pos	Desacetyl-nitazoxanide	HMDB0060597	Benzenoids	Benzene and substituted derivatives	Benzoic acids and derivatives	36.5	0	M+H	C10H7N3O4S	1.7632	5.17667	4.01582	6.32418	3.94579	3.63319	5.74633	5.28736	6.8489	1.88133	3.52773	2.12793	2.79888	3.44057	5.53463	3.33299	1.90595	4.57288e-07
1.26_238.0733m/z	238.073	1.25782	pos	Pyrimethanil	68896	Benzenoids	Benzene and substituted derivatives	Aniline and substituted anilines	36.4	0	M+K	C12H13N3	3.63047	3.56367	5.33343	4.25784	3.6971	1.70528	2.61242	3.57511	2.25916	2.07295	7.17855	3.32615	6.52807	0.0604522	8.39297	8.64195	2.62126	1.14417
10.48_191.1785m/z	191.179	10.4815	pos	2-Methyl-2-phenyl-undecane	HMDB0013820	Benzenoids	Benzene and substituted derivatives	Phenylpropanes	36.4	1.45	M+H	C14H22	7.84556	10.6051	10.7936	8.05438	7.9083	11.7731	9.5306	10.4908	13.331	6.23879	8.92163	23.3629	7.60968	10.0722	10.3757	7.51772	9.76603	16.4977
5.53_338.1041m/z	338.104	5.525	pos	Metochlopramide	1244	Benzenoids	Phenol ethers	Aminophenyl ethers	36.4	0	M+K	C14H22ClN3O2	28.2123	24.6236	22.4392	30.7035	26.7773	12.1326	13.5271	18.1011	25.6586	12.7669	16.4749	21.3641	16.8811	13.2995	27.0538	23.055	22.8258	5.66993
5.63_323.1288m/z	323.129	5.63382	pos	6,7-Dihydro-4-(hydroxymethyl)-2-(p-hydroxyphenethyl)-7-methyl-5H-2-pyrindinium	HMDB0033483	Benzenoids	Phenols	1-hydroxy-2-unsubstituted benzenoids	36.4	0	M+K	C18H22NO2+	7.48657	6.46284	7.4168	8.25402	13.5533	6.33387	7.47005	8.13845	9.24357	10.0141	8.15334	7.80522	6.96433	7.01598	3.58777	12.1898	12.6995	0.71736
6.33_452.2951m/z	452.295	6.33493	pos	Ebastine	HMDB0060159	Benzenoids	Benzene and substituted derivatives	Diphenylmethanes	36.4	0	M+H-H2O	C32H39NO2	11.3584	17.2161	34.7243	23.2417	24.9091	8.6869	46.8346	10.1359	7.35188	17.4949	11.9498	15.4556	55.7696	12.6724	14.8196	9.43934	11.4614	14.2709
8.39_269.1178m/z	269.118	8.39448	neg	8-hydroxy-2-methyl-2-(4-methylpent-3-en-1-yl)-2H-chromene-5-carboxylic acid	HMDB0134716	Benzenoids	Benzene and substituted derivatives	Benzoic acids and derivatives	36.4	1.55	M-H2O-H	C17H20O4	2.15541	4.57288e-07	4.57288e-07	2.03124	3.72166	5.94791	4.57288e-07	5.63729	1.11318	2.78746	1.43573	10.8601	2.84657	2.25022	4.57288e-07	4.57288e-07	3.73253	8.0584
10.27_317.1388m/z	317.139	10.2672	neg	(S)-Verimol F	HMDB0036558	Benzenoids	Benzene and substituted derivatives	Diphenylmethanes	36.3	1.55	M+FA-H	C17H20O3	0.981627	1.49663	1.65353	2.52957	3.90244	1.54382	3.60826	1.18605	2.72636	1.30239	3.93219	2.87864	0.844241	3.22368	2.08042	2.43136	3.60122	7.80888
6.26_422.2397m/z	422.24	6.25893	pos	Flunarizine	HMDB0015589	Benzenoids	Benzene and substituted derivatives	Diphenylmethanes	36.3	0.0442	M+NH4	C26H26F2N2	22.0854	17.5631	13.8355	17.7703	15.7817	14.9573	18.6987	15.8028	14.5138	25.9918	14.768	15.13	21.8657	12.1504	18.5239	17.338	17.203	6.83013
10.01_599.2478m/z	599.248	10.0112	pos	Bafetinib	HMDB0240206	Benzenoids	Benzene and substituted derivatives	Anilides	36.1	4.15	M+Na	C30H31F3N8O	1.51675	6.76773	0.516674	2.09063	3.74435	3.49915	2.16602	5.34885	1.2139	2.43856	1.96693	5.08218	3.81789	6.35335	4.57288e-07	2.0112	4.49884	4.57288e-07
8.89_149.1314m/z	149.131	8.89225	pos	Pentylbenzene	HMDB0059834	Benzenoids	Benzene and substituted derivatives	Unclassified	36.1	0	M+H	C11H16	1.46036	3.00681	2.03944	2.75278	1.2482	2.38116	1.82921	1.44717	3.1387	2.6148	4.32171	1.70305	1.15301	2.96212	2.27835	1.89552	2.09735	5.3431
5.06_333.1425m/z	333.142	5.05553	pos	meta-O-Dealkylated flecainide	HMDB0060831	Benzenoids	Benzene and substituted derivatives	Benzoic acids and derivatives	36	4.68	M+H	C15H19F3N2O3	177.965	214.783	213.656	226.299	185.769	156.252	161.144	170.09	182.983	171.236	166.825	199.648	154.528	150.074	166.351	194.389	213.305	90.4297
6.14_249.0075m/z	249.008	6.13728	pos	Vanillic acid 4-sulfate	96140	Benzenoids	Benzene and substituted derivatives	Benzoic acids and derivatives	36	0	M+H	C8H8O7S	9.02078	10.4531	10.2007	9.78799	9.20852	9.65569	9.90004	7.65998	10.1793	6.20255	9.94864	6.17371	9.86022	8.63216	10.0988	9.96243	4.78128	1.4221
5.26_317.1283m/z	317.128	5.25952	pos	Imipenem	HMDB0015536	Homogeneous metal compounds	Homogeneous transition metal compounds	Unclassified	43.3	31.4	M+NH4	C12H17N3O4S	38.4237	40.8851	36.8413	41.1358	35.3471	31.129	37.7675	36.187	39.9274	29.036	32.861	37.2569	29.16	33.138	33.591	39.4324	44.0984	25.011
4.94_192.9597m/z	192.96	4.9364	neg	Amidosulfonic acid	HMDB0034830	Homogeneous non-metal compounds	Other non-metal organides	Other non-metal oxides	38.5	0	2M-H	H3NO3S	3.00131	3.10483	3.02542	4.2034	3.64622	1.54555	4.36896	3.30928	3.98335	1.65358	3.6348	3.66404	2.87221	1.87448	5.06806	4.58366	1.37492	1.01244
0.77_258.8726m/z	258.873	0.773033	neg	Zinc dithionite	HMDB0034906	Homogeneous non-metal compounds	Non-metal oxoanionic compounds	Non-metal dithionites	37	0	2M-H	H2O4S2	2.65172	5.2285	17.709	7.67631	5.43796	13.9066	6.81349	6.46686	2.77816	1.48722	10.3676	4.57288e-07	1.63145	3.93579	10.6109	11.2539	11.1598	20.188
15.44_998.2874m/z	998.287	15.4441	pos	OPC6-CoA	HMDB0011114	Homogeneous non-metal compounds	Homogeneous other non-metal compounds	Unclassified	36.3	29.8	M+H-H2O	C37H60N7O18P3S	49.697	47.8491	2787.34	2773.16	3087.95	108.865	62.9011	45.773	34.5507	37.0525	2779.78	148.812	62.576	52.9535	24.6073	26.6847	2419.65	107.423
5.35_209.0816m/z	209.082	5.35403	neg	beta-Thujaplicin	HMDB0035213	Hydrocarbon derivatives	Tropones	Tropolones	39.8	11.9	M+FA-H	C10H12O2	7.27055	10.3447	2.81253	2.35983	3.48892	3.40693	21.6363	19.4129	6.98124	2.013	4.07764	1.40082	1.38365	11.0561	1.87906	2.64358	4.93264	4.57288e-07
5.54_127.0763m/z	127.076	5.54402	neg	3-Methylcyclopentene	87753	Hydrocarbons	Unsaturated hydrocarbons	Olefins	38.4	0	M+FA-H	C6H10	6.03411	3.76726	28.8113	14.4832	10.3267	21.2079	1.19051	31.0236	15.6278	22.7284	7.08194	21.2035	17.4155	4.58199	21.2338	6.98414	16.6642	58.4537
4.12_331.1502m/z	331.15	4.11897	neg	1,3,11-Tridecatriene-5,7,9-triyne	HMDB0034294	Hydrocarbons	Unsaturated hydrocarbons	Enynes	38.1	0.595	2M-H	C13H10	4.57288e-07	4.57288e-07	10.6569	2.04555	12.5876	4.57288e-07	0.647805	4.57288e-07	4.57288e-07	4.57288e-07	0.746493	4.57288e-07	4.57288e-07	4.36293	4.57288e-07	4.57288e-07	4.57288e-07	4.57288e-07
12.61_191.1777m/z	191.178	12.6135	pos	(+/-)-N,N-Dimethyl menthyl succinamide	88285	Hydrocarbons	Unsaturated hydrocarbons	Branched unsaturated hydrocarbons	38	0	M+Na	C12H24	4.49599	7.48267	5.38977	5.71577	5.28531	6.13404	6.00389	6.09945	7.24013	5.32101	9.75742	5.68707	8.45416	11.3402	7.55313	5.77689	5.07242	8.43422
11.22_326.3770m/z	326.377	11.2209	pos	1-Docosene	LMFA11000312	Hydrocarbons	Unsaturated hydrocarbons	Unsaturated aliphatic hydrocarbons	37.4	7.21	M+NH4	C22H44	8.01719	8.52917	8.93326	8.45224	7.73223	9.20282	8.23325	8.06358	10.1552	7.27858	9.10156	7.51238	7.59808	9.22685	8.10359	7.45634	7.95275	16.5781
8.49_135.1150m/z	135.115	8.48645	pos	1-Octene	88470	Hydrocarbons	Unsaturated hydrocarbons	Unsaturated aliphatic hydrocarbons	37.2	0	M+Na	C8H16	12.1664	1.89181	9.33984	1.33677	4.01314	4.72259	6.43795	6.5234	5.18459	1.53265	3.43922	5.50044	3.37696	4.57288e-07	2.55044	3.60105	7.6845	0.584887
7.65_297.1129m/z	297.113	7.6522	neg	(±)-Enterolactone	64734	Lignans, neolignans and related compounds	Furanoid lignans	Tetrahydrofuran lignans	53.8	74.9	M-H	C18H18O4	108.476	42.9077	98.2871	210.797	60.1277	102.311	35.4064	42.3884	40.739	426.209	153.279	26.3051	86.1953	165.328	80.7346	72.2838	110.652	74.9752
10.62_360.1796m/z	360.18	10.6199	pos	Austrobailignan 7	HMDB0030859	Lignans, neolignans and related compounds	Furanoid lignans	Tetrahydrofuran lignans	44.7	32.8	M+NH4	C20H22O5	26.5278	27.5108	27.2691	29.7826	26.841	36.7665	32.4171	36.2645	34.3775	30.6899	35.4852	29.3935	24.777	26.8645	29.6643	29.7358	28.667	67.7457
5.51_313.1076m/z	313.108	5.50585	neg	6'-Hydroxyenterolactone	HMDB0041697	Lignans, neolignans and related compounds	Furanoid lignans	Tetrahydrofuran lignans	43.5	28.7	M-H	C18H18O5	41.9706	44.9177	44.5628	40.6841	45.1698	33.3923	27.7952	31.5542	50.5544	17.956	43.5022	35.6421	30.9852	27.157	38.2576	58.3738	36.1244	15.7257
7.05_313.1075m/z	313.107	7.04867	neg	2-Hydroxyenterolactone	HMDB0041650	Lignans, neolignans and related compounds	Furanoid lignans	Tetrahydrofuran lignans	42.3	21.3	M-H	C18H18O5	20.8397	38.4891	41.1171	13.111	38.4062	10.6388	26.4773	18.6913	39.6327	4.43599	33.3597	25.0043	33.3858	15.1451	50.5805	34.0958	23.8619	2.24321
6.60_342.1457n	360.18	6.59808	pos	7-Hydroxyaustrobailignan 5	93542	Lignans, neolignans and related compounds	Dibenzylbutane lignans	Unclassified	42.2	19.7	M+H-H2O, M+H, M+NH4	C20H22O5	79.5973	108.788	87.7226	62.3621	57.8853	61.8472	95.8729	50.413	132.762	57.3518	95.9612	60.8487	47.1691	77.2647	58.1149	105.624	77.3526	8.17482
6.29_313.1077m/z	313.108	6.28947	neg	6-Hydroxyenterolactone	HMDB0041700	Lignans, neolignans and related compounds	Furanoid lignans	Tetrahydrofuran lignans	41.8	18	M-H	C18H18O5	76.4486	91.6687	67.0327	72.4752	90.517	126.893	115.658	164.115	52.176	101.545	82.8809	102.526	79.6253	52.1911	48.0032	51.4222	95.2538	156.015
3.82_595.2043m/z	595.204	3.81632	neg	Tracheloside	HMDB0030557	Lignans, neolignans and related compounds	Lignan glycosides	Unclassified	41.4	34.8	M+FA-H	C27H34O12	19.1382	21.9833	18.7245	70.3301	43.2045	4.52229	25.498	37.029	26.1256	17.0742	18.2427	17.1505	35.5244	15.8754	38.8124	10.449	9.66537	4.57288e-07
6.15_343.1178m/z	343.118	6.15082	neg	(+)-Ligballinol	HMDB0029543	Lignans, neolignans and related compounds	Furanoid lignans	Unclassified	40.7	25.7	M+FA-H	C18H18O4	4.17978	4.2776	8.12302	7.72153	11.2972	14.6076	3.98139	3.22656	5.25251	4.03792	5.3436	14.8191	3.93804	2.78222	4.07563	6.11428	3.42119	4.57288e-07
6.14_314.1139n	315.122	6.13728	pos	2'-Hydroxyenterolactone	HMDB0041645	Lignans, neolignans and related compounds	Furanoid lignans	Tetrahydrofuran lignans	39.1	7.07	M+H-H2O, M+H	C18H18O5	139.786	126.75	126.725	127.394	104.906	115.58	118.298	103.638	113.982	98.7087	125.659	119.369	102.448	122.25	90.8267	111.835	134.694	68.5267
5.71_362.1949m/z	362.195	5.71132	pos	Malabaricano	HMDB0034179	Lignans, neolignans and related compounds	Furanoid lignans	Tetrahydrofuran lignans	36.6	6.76	M+NH4	C20H24O5	9.64933	10.5851	6.46331	8.1126	14.5373	7.71547	12.2518	9.97625	10.5398	10.9885	12.3129	7.10944	8.52059	8.59935	7.79901	5.573	10.8834	10.2572
5.91_317.1387m/z	317.139	5.911	neg	2-Hydroxyenterodiol	HMDB0041649	Lignans, neolignans and related compounds	Dibenzylbutane lignans	Dibenzylbutanediol lignans	36.1	2.23	M-H	C18H22O5	6.3122	6.0716	4.79774	4.86834	4.8241	5.90988	6.27406	5.59715	4.92214	7.85887	6.86593	7.06437	5.46982	6.82028	3.50484	4.11892	8.01551	3.67856
10.98_255.2309m/z	255.231	10.9776	pos	Citronellyl hexanoate	HMDB0038958	Lipids and lipid-like molecules	Fatty Acyls	Fatty alcohol esters	57.6	98.2	M+H	C16H30O2	54.27	50.6885	58.4713	57.292	49.2034	67.9883	54.7019	50.1803	52.7466	50.853	58.3053	50.0104	47.2163	58.5501	58.0182	50.2525	54.6729	103.902
4.75_129.0559m/z	129.056	4.74775	neg	Adipate semialdehyde	HMDB0012882	Lipids and lipid-like molecules	Fatty Acyls	Fatty acids and conjugates	57.4	95.5	M-H	C6H10O3	23.5396	14.3164	2.1843	56.6198	19.0331	8.90009	18.5798	48.87	46.8119	104.386	2.16099	42.3201	131.782	80.938	4.63381	21.7488	32.3845	1.54862
12.60_278.2234n	279.231	12.5983	pos	Alpha-Linolenic acid	HMDB0001388	Lipids and lipid-like molecules	Fatty Acyls	Lineolic acids and derivatives	57.3	94.1	M+H-H2O, M+H	C18H30O2	142.429	194.071	61.7026	100.619	223.682	139.396	166.217	217.203	105.594	236.266	81.8296	283.653	362.755	265.516	62.4601	87.6759	111.481	127.252
8.03_388.2675m/z	388.268	8.02982	pos	6-Keto-prostaglandin F1a	HMDB0002886	Lipids and lipid-like molecules	Fatty Acyls	Eicosanoids	57.1	97.7	M+NH4	C20H34O6	12.7064	4.8443	12.8991	37.4254	10.0812	8.66818	8.71689	10.8929	10.0574	3.45047	12.216	7.28219	9.62562	10.6781	14.612	13.4248	9.42617	5.51408
13.36_315.2520m/z	315.252	13.3643	pos	Octadecanedioic acid	HMDB0000782	Lipids and lipid-like molecules	Fatty Acyls	Fatty acids and conjugates	57	98.4	M+H	C18H34O4	9.94056	11.5918	16.0638	14.3445	14.0697	15.9461	15.1273	12.5553	12.3005	9.95109	12.3373	10.3867	12.4397	12.5415	12.0931	11.5535	13.6938	25.316
7.80_257.1527m/z	257.153	7.80383	pos	2-Butyl-5-[2-(4-hydroxy-3-methoxyphenyl)ethyl]furan	HMDB0040926	Lipids and lipid-like molecules	Fatty Acyls	Fatty acids and conjugates	56.7	94.9	M+H-H2O	C17H22O3	4.57288e-07	4.57288e-07	3.12883	0.607379	8.14601	4.57288e-07	4.57288e-07	14.8489	2.00579	4.57288e-07	3.49047	0.736203	4.57288e-07	1.73323	5.7608	4.57288e-07	0.762531	4.57288e-07
10.25_492.3670m/z	492.367	10.2543	pos	(3beta,17alpha,23S,24S)-17,23-Epoxy-3,24,29-trihydroxy-27-norlanost-8-en-15-one	HMDB0035144	Lipids and lipid-like molecules	Prenol lipids	Triterpenoids	56.5	98.9	M+NH4	C29H46O5	6.76678	12.2876	8.01732	5.24647	8.51666	2.87356	10.5015	5.18558	6.67885	6.31581	6.13946	7.57348	4.69302	4.21123	2.62801	5.7209	5.40411	0.661104
4.77_159.0665m/z	159.066	4.77292	neg	3-Methyladipic acid	HMDB0000555	Lipids and lipid-like molecules	Fatty Acyls	Fatty acids and conjugates	56.5	86.5	M-H	C7H12O4	121.17	190.181	158.821	155.373	221.223	133.824	134.615	225.807	175.877	117.583	179.785	190.798	139.098	146.491	233.639	204.444	160.965	121.084
5.34_189.1247m/z	189.125	5.33752	pos	Limonene aldehyde	HMDB0030252	Lipids and lipid-like molecules	Prenol lipids	Monoterpenoids	56.1	94.2	M+Na	C11H18O	19.5869	12.7805	13.1257	16.2244	11.9178	9.44379	13.85	11.2307	17.0291	19.9868	10.6939	16.6268	14.3088	8.31677	11.6449	15.1998	11.8805	4.44589
7.22_316.2110m/z	316.211	7.2222	pos	Tetranor-PGD1	LMFA03010215	Lipids and lipid-like molecules	Fatty Acyls	Eicosanoids	55.9	89.1	M+NH4	C16H26O5	6.38579	5.07658	7.80965	6.98176	5.17554	4.23034	4.63073	6.57159	6.23469	6.80511	5.27319	5.6814	5.72597	7.29808	10.9606	7.80545	7.74316	4.59837
5.29_471.1296m/z	471.13	5.29053	neg	Villosin	LMPK12060026	Lipids and lipid-like molecules	Polyketides	Flavonoids	55.2	78.3	M+FA-H	C23H22O8	966.013	856.254	922.904	933.369	736.182	584.272	959.242	634.735	827.214	807.125	852.207	832.747	643.315	677.718	685.571	1046.67	1198.28	122.543
5.79_246.1690m/z	246.169	5.78847	pos	(-)-11-hydroxy-9,10-dihydrojasmonic acid	LMFA02020012	Lipids and lipid-like molecules	Fatty Acyls	Octadecanoids	55.2	93	M+NH4	C12H20O4	13.5786	13.7225	10.4758	6.50324	11.4398	11.856	14.6811	11.6362	4.41394	9.48164	10.8759	11.4901	9.50434	12.0011	9.52223	14.3426	9.31695	10.2636
7.38_274.2002m/z	274.2	7.38135	pos	Monomenthyl succinate	HMDB0036143	Lipids and lipid-like molecules	Prenol lipids	Monoterpenoids	55.2	95.9	M+NH4	C14H24O4	14.5759	12.5844	12.4622	14.3494	13.1514	15.8334	20.345	13.749	12.0007	10.555	12.4552	21.3197	11.5462	12.574	16.0985	15.7299	13.2057	16.171
7.62_388.2681m/z	388.268	7.61652	pos	13,14-dihydro-6,15-diketo-PGF1alpha	LMFA03010013	Lipids and lipid-like molecules	Fatty Acyls	Eicosanoids	54.5	83.1	M+NH4	C20H34O6	141.971	116.901	144.204	200.092	139.519	118.24	120.756	137.009	129.909	105.821	139.335	138.442	122.488	125.786	158.069	166.375	137.045	106.644
12.01_209.1889m/z	209.189	12.0144	pos	2-Hexenyl octanoate	HMDB0032321	Lipids and lipid-like molecules	Fatty Acyls	Fatty acid esters	54.2	78	M+H-H2O	C14H26O2	24.3546	23.458	29.8378	27.9283	24.6858	27.6873	25.0337	25.3355	23.444	24.3744	26.7351	24.0934	21.6364	29.0023	24.7762	24.8928	23.982	49.4088
11.01_247.1682m/z	247.168	11.0073	pos	12-Oxo-2,3-dinor-10,15-phytodienoic acid	HMDB0032090	Lipids and lipid-like molecules	Fatty Acyls	Eicosanoids	54	91	M+H-H2O	C16H24O3	1.75559	2.18169	1.79902	3.57666	2.33007	4.27145	4.05481	3.03344	3.23919	2.24741	2.00151	4.45299	2.35059	2.67134	2.77125	2.93146	2.9194	6.44941
5.13_225.1127m/z	225.113	5.12605	neg	Tuberonic acid	LMFA02020007	Lipids and lipid-like molecules	Fatty Acyls	Octadecanoids	53.9	85.5	M-H	C12H18O4	3.92241	3.88388	4.85667	4.48499	4.16919	3.52964	6.32356	4.86227	6.80448	3.65308	7.06011	3.91415	6.65516	6.30131	5.00881	4.59581	3.159	4.57288e-07
6.26_231.1373m/z	231.137	6.25893	pos	Cichoralexin	HMDB0037022	Lipids and lipid-like molecules	Prenol lipids	Terpene lactones	53.9	83.1	M+H-H2O	C15H20O3	12.477	11.8982	15.4431	13.1385	13.0354	14.8984	16.268	12.252	18.8528	11.7181	13.2826	12.5437	11.6004	15.6653	14.034	13.3707	15.5312	7.94347
9.47_230.2471m/z	230.247	9.47253	pos	Xestoaminol C	53933	Lipids and lipid-like molecules	Sphingolipids	Sphingoid bases	53.9	75	M+H	C14H31NO	201.084	246.793	286.88	112.157	195.811	403.478	229.996	210.27	215.881	216.37	173.629	197.831	228.505	363.116	350.489	380.413	317.246	533.389
5.91_193.1213m/z	193.121	5.90897	pos	(R)-8-Acetoxycarvotanacetone	HMDB0037104	Lipids and lipid-like molecules	Prenol lipids	Monoterpenoids	53.7	86.8	M+H-H2O	C12H18O3	8.58288	9.47731	8.68863	8.56059	8.00796	6.74209	20.1345	9.66745	5.99453	5.49858	6.60033	29.0532	7.32042	7.22603	8.84565	8.13167	6.54363	22.5034
7.47_422.2375m/z	422.238	7.46985	pos	Pisumionoside	HMDB0039947	Lipids and lipid-like molecules	Prenol lipids	Terpene glycosides	53.1	91	M+NH4	C19H32O9	3.5131	1.95972	1.47364	1.54537	2.8411	1.17098	1.16365	6.84332	1.73485	48.6527	1.61854	3.51163	2.64187	0.392631	2.88009	2.52351	3.23981	0.843848
12.80_203.1787m/z	203.179	12.7955	pos	2-benzyloctan-1-ol	HMDB0134152	Lipids and lipid-like molecules	Fatty Acyls	Fatty alcohols	52.9	83.6	M+H-H2O	C15H24O	10.098	9.79707	10.5499	14.8946	9.18008	10.8193	10.7709	8.6566	11.2312	8.30539	10.4373	14.7178	21.0484	9.86827	11.4018	24.7565	10.5572	18.9647
8.10_229.1456m/z	229.146	8.10083	neg	Dodecanedioic acid	LMFA01170009	Lipids and lipid-like molecules	Fatty Acyls	Fatty acids and conjugates	52.7	70	M-H	C12H22O4	1989.16	2652.37	2195.47	1950.39	2354.51	2095.95	2352.17	1878.18	2264.67	1848.99	2316.59	1959.23	1846.31	1619.75	2026.38	2475.82	2352.94	1335.94
7.03_461.2898m/z	461.29	7.03305	pos	Erinacine D	HMDB0031896	Lipids and lipid-like molecules	Prenol lipids	Diterpenoids	52.4	75.1	M+H-H2O	C27H42O7	3.56143	4.74511	1.73635	3.06419	3.4033	0.944227	2.66428	2.80308	3.05586	3.48242	17.092	5.12323	4.8221	1.86103	3.40801	3.59078	4.88476	4.57288e-07
5.32_173.0826m/z	173.083	5.31603	neg	2-Propylglutaric acid	HMDB0060684	Lipids and lipid-like molecules	Fatty Acyls	Fatty acids and conjugates	52.3	66.9	M-H	C8H14O4	666.448	675.723	619.484	643.566	664.215	542.718	534.694	502.399	734.399	436.883	643.205	504.911	564.68	496.501	744.227	734.022	628.053	470.437
9.06_453.2997m/z	453.3	9.05823	pos	17,23-Epoxy-29-hydroxy-27-norlanost-8-ene-3,15,24-trione	HMDB0035113	Lipids and lipid-like molecules	Prenol lipids	Triterpenoids	52.3	95.1	M+H-H2O	C29H42O5	12.5692	12.8726	9.69068	8.05533	16.607	9.7214	13.9402	14.3938	14.6056	7.00621	9.5742	12.0062	13.0018	9.07785	13.0594	10.7026	10.8166	8.45758
11.27_480.3075m/z	480.308	11.2654	pos	LysoPE(18:1(11Z)/0:0)	HMDB0011505	Lipids and lipid-like molecules	Glycerophospholipids	Glycerophosphoethanolamines	52.2	70	M+H	C23H46NO7P	30.5452	33.7564	12.6057	37.816	23.8852	26.7098	29.5742	27.8	22.0425	49.0895	15.5066	26.8875	51.8441	77.649	10.8125	6.5289	19.3108	10.8163
4.79_179.0711m/z	179.071	4.78542	neg	10-hydroxy-(2E,8E)-decadien-4-ynoic Acid	HMDB0062773	Lipids and lipid-like molecules	Fatty Acyls	Fatty acids and conjugates	52.2	67.3	M-H	C10H12O3	0.896033	40.5519	4.20049	32.4176	3.55991	4.57288e-07	35.9643	4.57288e-07	91.1598	4.57288e-07	1.4295	0.884307	0.72959	0.820406	68.8336	14.3409	2.29502	4.57288e-07
9.16_243.1601m/z	243.16	9.16225	neg	1,11-Undecanedicarboxylic acid	6622	Lipids and lipid-like molecules	Fatty Acyls	Fatty acids and conjugates	52.1	66.3	M-H	C13H24O4	65.8634	48.8908	193.302	50.9627	47.3114	56.6897	64.2072	78.1031	36.2071	38.9701	92.7021	106.526	38.956	109.517	47.1461	101.772	31.7496	176.988
10.64_285.2077m/z	285.208	10.6393	neg	Hexadecanedioic acid	5642	Lipids and lipid-like molecules	Fatty Acyls	Fatty acids and conjugates	52	66.4	M-H	C16H30O4	157.431	353.372	153.007	378.719	313.927	445.141	225.208	274.489	315.185	92.878	244.4	270.871	213.537	319.774	315.37	449.896	237.55	165.054
11.05_454.2924m/z	454.292	11.0518	pos	LysoPE(16:0/0:0)	HMDB0011503	Lipids and lipid-like molecules	Glycerophospholipids	Glycerophosphoethanolamines	51.9	64.5	M+H	C21H44NO7P	165.117	95.6084	85.3125	56.9004	85.5445	123.202	114.359	93.7043	92.9708	162.999	56.9739	132.145	158.513	390.862	68.6082	54.7231	70.3356	58.729
4.57_215.0924m/z	215.092	4.5711	neg	Dendryphiellic acid B	LMFA01020399	Lipids and lipid-like molecules	Fatty Acyls	Fatty Acids and Conjugates	51.9	63.3	M+FA-H	C9H14O3	5.62944	4.65271	52.5139	48.2186	260	19.3273	2.73206	661.732	57.594	18.4922	69.5376	104.441	42.3106	65.8376	158.896	72.2295	31.6651	118.393
5.90_188.1054n	187.099	5.89833	neg	2,4-Dimethylpimelic acid	HMDB0059760	Lipids and lipid-like molecules	Fatty Acyls	Fatty acids and conjugates	51.8	63.3	M-H2O-H, M-H	C9H16O4	3447.27	3551.46	3240.97	3456.9	3448.51	3145.42	3000.53	2922.46	3513.48	2468.43	3570.28	2753.05	3240.15	3017.16	4329.25	3717.62	3129.57	2629.48
10.81_487.3395m/z	487.339	10.8128	pos	Trihydroxycoprostanoic acid	LMST01010246	Lipids and lipid-like molecules	Steroids and steroid derivatives	Cholestane steroids	51.7	68.8	M+Na	C28H48O5	9.68365	8.44392	8.0048	7.61502	15.8001	9.63874	7.2489	18.9767	6.77557	8.37824	11.7587	12.1906	10.0894	7.94145	64.3084	19.0622	8.65329	0.960126
10.72_410.3243m/z	410.324	10.7238	pos	Chenodeoxycholic acid	HMDB0000518	Lipids and lipid-like molecules	Steroids and steroid derivatives	Bile acids, alcohols and derivatives	51.6	69.5	M+NH4	C24H40O4	23.4377	20.8725	22.6398	18.4783	24.6145	25.9384	19.9065	18.6588	20.0288	19.0651	21.916	24.4043	20.8094	24.3706	22.0133	35.2384	26.1726	40.5243
8.86_210.1610n	228.195	8.86325	pos	9-tridecynoic acid	LMFA01030602	Lipids and lipid-like molecules	Fatty Acyls	Fatty Acids and Conjugates	51.6	65.3	M+H, M+NH4, M+H-H2O	C13H22O2	4699.19	4942.5	5227.56	4860.34	4745.34	6042.91	4986.74	4956.87	4808.3	4598.53	5267.27	4548.58	4448.95	5468.19	5177.77	4799.24	5075.56	10805.5
5.59_253.1784m/z	253.178	5.58698	pos	13-hydroxy-tridecanoic acid	LMFA01050042	Lipids and lipid-like molecules	Fatty Acyls	Fatty Acids and Conjugates	51.5	66.1	M+Na	C13H26O3	53.7612	47.5563	52.1233	49.7983	44.9142	40.178	49.6465	37.7316	50.4371	41.0862	43.443	46.326	35.7586	40.898	44.3275	54.6959	50.8146	44.5808
2.21_471.0690m/z	471.069	2.2089	pos	Kaempferide 3-alpha-L-arabinopyranoside	LMPK12112036	Lipids and lipid-like molecules	Polyketides	Flavonoids	51.4	78.7	M+K	C21H20O10	26.4539	76.411	12.6882	19.9557	33.0888	0.911348	55.9873	5.38025	14.3956	15.2816	32.2297	39.782	3.22322	21.2319	3.41933	13.2546	37.0735	1.72745
2.94_458.4188m/z	458.419	2.94347	pos	MG(0:0/24:1(15Z)/0:0)	HMDB0011559	Lipids and lipid-like molecules	Glycerolipids	Monoradylglycerols	51.1	65.7	M+NH4	C27H52O4	1.52908	4.57288e-07	4.57288e-07	0.347331	2.35923	4.57288e-07	4.57288e-07	14.4434	0.566823	0.360493	4.57288e-07	4.57288e-07	72.0349	31.8196	4.57288e-07	0.883052	3.73408	4.57288e-07
5.06_201.1252m/z	201.125	5.05553	pos	Geijerone	HMDB0038194	Lipids and lipid-like molecules	Prenol lipids	Monoterpenoids	51.1	63.2	M+Na	C12H18O	2.70211	6.95124	10.6136	9.5365	9.77607	9.7731	11.3595	4.89334	19.3668	5.46896	10.6276	6.61348	8.2876	14.3281	10.2464	8.63717	7.37966	5.48604
9.60_418.2210m/z	418.221	9.60487	pos	Melleolide	HMDB0035689	Lipids and lipid-like molecules	Prenol lipids	Sesquiterpenoids	51	63.6	M+NH4	C23H28O6	62.6454	57.3273	82.589	59.0466	65.8374	86.8	61.2676	50.6205	58.4275	79.6685	50.9496	61.1102	35.955	64.0458	54.5635	56.1736	49.2299	124.643
5.71_263.1272m/z	263.127	5.71132	pos	8-Deoxy-11,13-dihydroxygrosheimin	HMDB0041144	Lipids and lipid-like molecules	Prenol lipids	Terpene lactones	50.7	58.4	M+H-H2O	C15H20O5	10.1614	9.98255	8.22322	7.24741	7.15966	5.18716	10.3008	5.70509	16.0215	7.71121	6.85102	7.96478	6.3443	7.28407	4.50759	10.143	11.4271	4.57288e-07
6.72_265.1433m/z	265.143	6.71857	pos	Cynaratriol	HMDB0034983	Lipids and lipid-like molecules	Prenol lipids	Terpene lactones	50.7	62.5	M+H-H2O	C15H22O5	8.34948	7.39085	5.90486	11.2195	5.47185	4.18724	7.38927	14.227	7.38436	6.83573	4.63543	15.8694	6.50115	7.17976	3.23943	8.53524	11.0361	8.97185
7.90_298.1207n	297.113	7.89518	neg	7C-aglycone	HMDB0004808	Lipids and lipid-like molecules	Prenol lipids	Quinone and hydroquinone lipids	50.7	57.8	M-H, 2M-H, M+FA-H	C18H18O4	399.268	263.961	394.852	543.976	655.644	704.289	509.523	738.493	722.97	310.265	512.618	554.549	461.411	469.774	439.88	536.591	523.828	190.942
9.01_388.2683m/z	388.268	9.01423	pos	delta10-5-IsoF	LMFA03130003	Lipids and lipid-like molecules	Fatty Acyls	Eicosanoids	50.6	60	M+NH4	C20H34O6	2.10298	0.199618	9.72556	27.3009	3.53007	2.64375	4.76518	6.11619	0.892203	1.20429	7.94745	1.08168	0.506455	6.80884	5.57193	4.85122	2.23358	5.87259
0.90_168.0650m/z	168.065	0.9	pos	N-(3-oxo-butanoyl)-homoserine lactone	LMFA08030028	Lipids and lipid-like molecules	Fatty Acyls	Fatty amides	50.5	62.2	M+H-H2O	C8H11NO4	23.6617	16.3929	16.9777	42.915	15.2065	17.0004	16.8423	19.5611	30.2029	29.6379	15.2074	17.7139	32.426	24.1674	40.6292	19.3388	18.5382	10.856
10.27_295.1168m/z	295.117	10.2691	pos	3,4,5-trihydroxy-6-(3-phenylpropoxy)oxane-2-carboxylic acid	HMDB0135312	Lipids and lipid-like molecules	Fatty Acyls	Fatty acyl glycosides	50.5	59.2	M+H-H2O	C15H20O7	29.5033	26.4732	36.0929	26.1326	32.8713	52.0402	25.2754	23.1345	28.6728	42.7181	17.7821	30.8846	17.3135	31.889	25.6676	25.0045	18.8238	58.1586
6.94_272.1056n	271.098	6.94392	neg	5C-aglycone	HMDB0004810	Lipids and lipid-like molecules	Prenol lipids	Quinone and hydroquinone lipids	50.5	60.7	M-H, 2M-H, M+FA-H	C16H16O4	473.898	374.293	854.859	730.621	1141.34	766.818	1350.69	762.039	317.954	1317.08	577.91	730.687	633.175	816.374	379.079	530.739	1328.94	317.837
9.50_426.3185m/z	426.319	9.50187	pos	Cholic acid	HMDB0000619	Lipids and lipid-like molecules	Steroids and steroid derivatives	Bile acids, alcohols and derivatives	50.4	68.9	M+NH4	C24H40O5	13.6943	22.2671	11.7178	12.387	18.3378	22.0552	16.5152	19.9251	9.68797	12.9321	23.8776	18.8194	12.0244	11.158	13.014	12.8696	16.4705	9.53143
11.47_347.2213m/z	347.221	11.4731	pos	Cortexolone	HMDB0000015	Lipids and lipid-like molecules	Steroids and steroid derivatives	Hydroxysteroids	50.2	57.6	M+H	C21H30O4	0.862995	1.04057	1.33087	0.110972	0.778402	2.08416	0.561818	0.731189	1.64326	1.15934	145.407	0.730585	1.14613	1.48421	0.813577	1.43235	0.472478	2.63804
11.92_482.3236m/z	482.324	11.9245	pos	LysoPE(18:0/0:0)	HMDB0011130	Lipids and lipid-like molecules	Glycerophospholipids	Glycerophosphoethanolamines	50.2	56.2	M+H	C23H48NO7P	19.6827	36.4012	9.64786	8.40291	16.593	22.74	15.8332	12.8092	10.3656	26.8728	14.5996	20.2698	16.1816	47.305	11.4543	8.30781	11.2697	4.57288e-07
9.95_356.2782m/z	356.278	9.9525	pos	12-Keto-tetrahydro-leukotriene B4	HMDB0002995	Lipids and lipid-like molecules	Fatty Acyls	Eicosanoids	50.2	59.1	M+NH4	C20H34O4	52.0801	51.6912	42.987	42.1038	53.0512	50.3256	48.352	66.2308	53.5285	53.4694	52.6122	64.6517	54.2685	50.3494	45.1799	69.8115	47.3276	72.1904
6.61_202.1207n	201.114	6.60528	neg	9,10-dihydroxy-2-decenoic acid	LMFA01050428	Lipids and lipid-like molecules	Fatty Acyls	Fatty Acids and Conjugates	50.1	52.3	M-H2O-H, M-H	C10H18O4	2954.85	3362.04	2977.04	3102.22	3440.27	2594.72	2575.88	3101.97	3533.12	2047.31	3134.31	2696.44	2585.08	2436.32	3885.58	3438.43	3039.69	2361.17
9.45_311.1863m/z	311.186	9.45425	neg	Tetranor 12-HETE	HMDB0060055	Lipids and lipid-like molecules	Fatty Acyls	Fatty acids and conjugates	50	54.8	M+FA-H	C16H26O3	121.233	136.523	220.607	232.005	146.395	219.208	92.2963	99.7455	100.228	131.229	134.759	86.6508	80.3301	88.3097	374.967	251.499	97.2075	272.653
9.50_313.1637m/z	313.164	9.50187	pos	Tetranor-PGFM	LMFA03010139	Lipids and lipid-like molecules	Fatty Acyls	Eicosanoids	50	58.3	M+H-H2O	C16H26O7	34.1553	32.3566	39.0638	32.5965	31.0526	41.3308	33.7574	32.5073	34.2777	29.9507	37.8848	31.8924	28.181	36.8262	33.9339	29.9418	33.6738	64.6684
4.09_203.0559m/z	203.056	4.09397	neg	hept-2-enedioic acid	LMFA01031011	Lipids and lipid-like molecules	Fatty Acyls	Fatty Acids and Conjugates	49.9	52.7	M+FA-H	C7H10O4	9.89819	19.2224	18.2245	11.4636	4.11843	12.4044	3.28278	8.35646	4.56447	22.4295	3.29166	52.2966	16.1945	9.2313	8.5631	14.0615	22.3093	95.2203
6.40_258.0892n	257.082	6.40297	neg	Lunularic acid	LMPK13090038	Lipids and lipid-like molecules	Polyketides	Aromatic polyketides	49.9	53.7	M-H, 2M-H, M+FA-H	C15H14O4	316.153	328.595	286.923	290.423	455.147	265.68	265.86	258.146	463.343	156.425	384.577	199.707	320.895	225.529	520.291	383.881	274.337	98.7042
9.34_318.3000m/z	318.3	9.34172	pos	17-hydroxy stearic acid	LMFA02000135	Lipids and lipid-like molecules	Fatty Acyls	Octadecanoids	49.9	52.8	M+NH4	C18H36O3	1055.51	1212.75	1789.53	1168.52	1246.78	2343.45	1118.66	1518.23	1640.48	1145.84	1043.83	1278.29	854.052	1383.32	1328.27	1401.79	1077.91	2235.65
9.01_522.3772m/z	522.377	9.01423	pos	Tomentosic acid	HMDB0034501	Lipids and lipid-like molecules	Prenol lipids	Triterpenoids	49.7	60.2	M+NH4	C30H48O6	7.47139	15.9521	3.95533	22.9217	13.3803	15.1105	4.02298	6.4973	4.86187	7.70622	11.774	16.3401	6.54548	29.2062	9.12197	27.7093	25.5371	3.64101
14.94_401.3415m/z	401.341	14.9388	pos	7-Ketocholesterol	HMDB0000501	Lipids and lipid-like molecules	Steroids and steroid derivatives	Cholestane steroids	49.6	56.9	M+H	C27H44O2	29.6194	56.0114	30.4538	12.9956	36.0618	66.99	46.9106	25.229	36.6776	39.3932	48.8739	25.7707	31.1735	28.9042	54.6999	21.7684	12.4059	19.48
4.58_342.1688m/z	342.169	4.57657	pos	Glabranin	LMPK12140164	Lipids and lipid-like molecules	Fatty Acyls	Fatty alcohols	49.6	59.8	M+NH4	C20H20O4	3.38245	2.81266	0.828466	5.7586	3.36689	3.4613	2.65022	4.73678	4.07144	11.2881	3.02957	5.87641	11.4774	6.07625	3.24576	3.66458	3.37481	0.404602
9.80_313.2027m/z	313.203	9.79605	neg	2S-hydroxy-3-(10Z-tetradecenoyloxy)-propanoic acid	LMFA07010692	Lipids and lipid-like molecules	Fatty Acyls	Fatty esters	49.5	51.9	M-H	C17H30O5	649.727	495.772	561.966	426.44	560.94	567.871	492.777	517.11	458.65	419.45	539.945	498.938	428.689	386.986	464.058	624.325	603.588	337.798
13.94_383.3390n	384.346	13.9426	pos	N-stearoyl valine	75504	Lipids and lipid-like molecules	Fatty Acyls	Fatty amides	49.4	52.8	M+H, M+Na, M+K	C23H45NO3	10211.6	11800.5	12925.8	12018.4	11182.5	13391.7	11526	12205.8	11865.3	10397.1	11959.4	9943.83	10087	12169.5	11526.9	10950.9	12463.1	24416.6
5.94_233.1527m/z	233.153	5.93897	pos	Procurcumadiol	HMDB0034721	Lipids and lipid-like molecules	Prenol lipids	Sesquiterpenoids	49.4	55.3	M+H-H2O	C15H22O3	122.494	132.771	254.818	257.788	311.657	176.424	285.891	102.564	716.808	109.005	279.259	124.454	240.638	379.96	362.296	237.403	222.016	80.7657
6.68_283.0978m/z	283.098	6.68112	neg	Comptonin	LMPK12140188	Lipids and lipid-like molecules	Polyketides	Flavonoids	49.2	47.8	M-H	C17H16O4	246.58	237.089	535.989	227.938	489.013	187.911	346.595	165.418	270.714	469.789	279.312	221.447	435.333	207.722	266.45	294.856	675.045	188.591
12.89_303.2308m/z	303.231	12.8868	pos	20-Hydroxyeicosatetraenoic acid	HMDB0005998	Lipids and lipid-like molecules	Fatty Acyls	Fatty acids and conjugates	49	53.8	M+H-H2O	C20H32O3	1.05665	0.435139	0.765837	4.57288e-07	3.0991	1.2809	2.08962	1.16645	3.4457	3.68581	85.326	0.841994	7.50046	2.33046	2.8075	4.57288e-07	1.28307	6.04333
3.85_643.1606m/z	643.161	3.84812	pos	Vitexin 2''-O-rhamnoside 6''-acetate	LMPK12110253	Lipids and lipid-like molecules	Polyketides	Flavonoids	49	66.7	M+Na	C29H32O15	3.55874	2.48003	4.57288e-07	3.1181	4.70868	5.35776	2.10572	7.8361	2.17211	8.52366	4.57288e-07	6.60369	17.4681	7.67173	2.58229	1.63884	1.58034	3.61741
13.48_456.3599n	439.357	13.4849	pos	Oleanolic acid	43767	Lipids and lipid-like molecules	Prenol lipids	Triterpenoids	48.9	48.4	M+H-H2O, M+Na, M+NH4, M+H	C30H48O3	4849.29	8901.53	3600.21	3774.36	3972.06	3058.15	3671.27	4849.33	5222.83	4280.83	5506.68	4358.5	2818.64	4483.05	7726.82	3542.03	5550.07	3646.88
4.28_217.0714m/z	217.071	4.28178	neg	2-Octenedioic acid	HMDB0000341	Lipids and lipid-like molecules	Fatty Acyls	Fatty acids and conjugates	48.9	49.9	M+FA-H	C8H12O4	11.3036	99.1543	93.2148	50.1783	78.1108	27.086	88.8143	67.7115	44.2235	48.196	70.4087	76.2869	56.4023	3.44065	71.1064	84.9611	67.389	30.7073
9.90_239.1290m/z	239.129	9.89967	neg	Cucujolide IV	LMFA07040036	Lipids and lipid-like molecules	Fatty Acyls	Fatty esters	48.9	48.5	M+FA-H	C12H18O2	7.99893	22.1205	92.3388	56.5914	62.7819	86.5106	5.15304	78.9562	90.0588	60.1175	4.41595	70.35	88.7474	27.6986	82.1879	16.8556	41.9844	289.848
6.64_463.1756m/z	463.176	6.64327	neg	Scandinone	LMPK12050337	Lipids and lipid-like molecules	Polyketides	Flavonoids	48.8	49.3	M+FA-H	C26H26O5	202.369	221.587	158.285	148.685	172.538	104.139	169.288	90.8941	274.495	70.6033	209.632	114.41	107.411	94.7643	157.036	169.858	59.9938	50.0463
6.25_265.1444m/z	265.144	6.25147	neg	3,14-Dihydroxy-11,13-dihydrocostunolide	HMDB0035647	Lipids and lipid-like molecules	Prenol lipids	Terpene lactones	48.7	46.5	M-H	C15H22O4	89.1602	85.3246	107.954	108.39	121.795	81.0867	163.877	69.6366	145.782	102.999	95.1054	91.1134	81.2296	118.057	95.8701	107.539	113.529	11.9246
9.66_381.3096m/z	381.31	9.66287	pos	Leukotriene B4 dimethylamide	HMDB0005085	Lipids and lipid-like molecules	Fatty Acyls	Fatty amides	48.4	52.4	M+NH4	C22H37NO3	0.910367	0.634667	0.654427	3.95936	2.24569	4.57288e-07	0.567795	4.57288e-07	6.40262	1.39869	16.6353	0.761266	1.67132	1.21446	0.4603	0.481179	4.57288e-07	5.23735
5.21_159.0662m/z	159.066	5.21455	neg	Pimelic acid	HMDB0000857	Lipids and lipid-like molecules	Fatty Acyls	Fatty acids and conjugates	48.3	44.8	M-H	C7H12O4	91.8547	60.4782	82.0862	202.977	103.005	88.7757	103.476	90.1212	43.3577	192.04	243.716	123.485	173.951	95.1039	165.72	110.015	129.464	39.9762
6.08_386.2538m/z	386.254	6.07645	pos	11-dehydro-TXB2	LMFA03030004	Lipids and lipid-like molecules	Fatty Acyls	Eicosanoids	48.3	52.9	M+NH4	C20H32O6	25.9065	33.2216	34.893	26.979	32.6366	32.0051	50.5254	18.418	18.1411	33.7032	20.899	23.6804	58.2691	27.3417	29.6267	22.5052	38.8815	27.4325
7.00_456.2943m/z	456.294	7.00305	pos	(-)-Fusicoplagin A	LMPR0104350001	Lipids and lipid-like molecules	Prenol lipids	Isoprenoids	48.3	53.4	M+NH4	C24H38O7	27.7929	26.4468	23.8088	23.58	25.3151	19.162	25.5324	24.5168	26.4585	19.4618	25.2716	28.2211	26.4388	25.0483	23.9017	25.682	34.7164	7.66742
7.55_329.0658m/z	329.066	7.55155	neg	Jaceosidin	LMPK12111235	Lipids and lipid-like molecules	Polyketides	Flavonoids	48.3	63.2	M-H	C17H14O7	7.93611	12.8188	5.45018	5.11933	21.2048	13.9335	5.20891	9.66216	5.29179	3.35903	9.02029	11.339	9.76764	11.6825	9.88645	8.54606	8.376	4.57288e-07
9.59_258.1833n	257.177	9.59223	neg	2-methyl-tridecanedioic acid	LMFA01170015	Lipids and lipid-like molecules	Fatty Acyls	Fatty Acids and Conjugates	48.3	43.4	M-H2O-H, M-H	C14H26O4	3130.39	4738.07	5994.83	3019.56	6230.63	4805.68	5779.25	5130.71	3765.03	3631.27	5477.12	4547.54	2904.62	3256.43	128.862	4443.95	3362.33	3820.46
6.02_617.2674m/z	617.267	6.01562	pos	PI(18:3(9Z,12Z,15Z)/0:0)	LMGP06050028	Lipids and lipid-like molecules	Glycerophospholipids	Glycerophosphoinositols	48.1	73.7	M+Na	C27H47O12P	30.1452	23.1027	19.8854	23.9959	29.1396	21.3495	23.4129	23.5867	20.6663	28.0322	22.0239	34.314	23.6997	19.8207	23.107	27.6983	37.1106	0.458052
7.89_329.1375m/z	329.137	7.89182	pos	1-Octen-3-yl glucoside	HMDB0032959	Lipids and lipid-like molecules	Fatty Acyls	Fatty acyl glycosides	48.1	51.5	M+K	C14H26O6	7.77093	2.04369	2.71239	2.2967	1.09637	8.23781	0.45208	0.884904	1.19576	1.89265	1.79357	1.08852	1.2391	4.46066	4.57288e-07	7.63103	3.33418	4.57288e-07
11.51_470.3402n	469.333	11.5116	neg	ENOXOLONE	43857	Lipids and lipid-like molecules	Prenol lipids	Triterpenoids	48	48	M-H, M+FA-H	C30H46O4	82.9225	129.079	86.3871	67.4603	295.254	32.7148	97.725	232.392	239.223	36.613	154.656	186.534	101.631	162.002	204.685	136.15	109.793	178.728
13.93_349.2726m/z	349.273	13.9276	pos	Lesquerolic acid	LMFA01050117	Lipids and lipid-like molecules	Fatty Acyls	Fatty Acids and Conjugates	48	47.4	M+Na	C20H38O3	721.593	1461.58	980.69	895.328	1618.83	1323.76	1335.17	1396.28	1137.29	1179.09	1299.08	1426.63	1189.28	1430.46	804.998	1234.1	1248.7	1597.07
7.38_228.1353n	211.132	7.38135	pos	Traumatic acid	HMDB0000933	Lipids and lipid-like molecules	Fatty Acyls	Fatty acids and conjugates	48	54.7	M+H-H2O, M+H	C12H20O4	57.8687	46.5351	51.1217	49.1812	50.4392	56.2665	70.3828	48.377	45.3667	36.1525	42.7568	72.6595	38.9627	39.694	51.7423	52.0436	39.72	59.1352
12.89_256.2635m/z	256.263	12.8868	pos	Palmitic amide	HMDB0012273	Lipids and lipid-like molecules	Fatty Acyls	Fatty amides	47.8	40.3	M+H	C16H33NO	1142.04	1877.04	1543.59	970.476	3162.96	1985.64	3318.91	1003.66	1769.31	3306.19	1667.26	5558.94	949.586	884.273	2851.41	2137.91	1992.82	2457.45
5.11_186.1135m/z	186.114	5.11338	neg	7-oxo-8-amino-nonanoic acid	LMFA01060168	Lipids and lipid-like molecules	Fatty Acyls	Fatty Acids and Conjugates	47.8	43.7	M-H	C9H17NO3	48.3012	48.5365	45.1483	42.7938	43.7843	46.4105	65.3402	33.5898	45.7148	42.8819	49.4803	45.6292	66.4226	45.4711	59.9014	48.4784	57.6589	145.888
11.60_486.3571m/z	486.357	11.6036	pos	16beta-16-Hydroxy-3-oxo-1,12-oleanadien-28-oic acid	HMDB0040711	Lipids and lipid-like molecules	Prenol lipids	Triterpenoids	47.7	55.3	M+NH4	C30H44O4	6.21979	10.104	5.40267	5.78987	7.89961	5.46332	7.99697	5.15313	6.24111	3.56985	5.47527	9.05132	5.64523	5.6435	4.70972	8.04483	7.60971	5.69792
4.12_201.0768m/z	201.077	4.11897	neg	5-oxo-7-octenoic acid	LMFA01060165	Lipids and lipid-like molecules	Fatty Acyls	Fatty Acids and Conjugates	47.7	44.3	M+FA-H	C8H12O3	8.03175	1.73537	45.2761	10.9515	39.1127	16.3455	4.57288e-07	65.1545	13.957	20.6365	41.935	41.4385	28.8414	33.8938	36.6457	18.0925	56.6899	24.4329
5.67_263.1288m/z	263.129	5.67068	neg	Tanacetin	HMDB0035715	Lipids and lipid-like molecules	Prenol lipids	Terpene lactones	47.7	46.7	M-H	C15H20O4	92.7476	97.1471	105.392	96.0935	101.364	66.6899	135.569	78.3314	96.5774	110.062	95.2474	109.938	71.3392	66.1228	76.1179	106.471	106.859	81.3175
6.67_343.1546m/z	343.155	6.66862	neg	Hydroxyisonobilin	HMDB0034475	Lipids and lipid-like molecules	Prenol lipids	Terpene lactones	47.7	45.3	M-H2O-H	C20H26O6	49.1425	34.8721	53.9979	54.8284	48.8578	63.1908	38.1339	54.6311	29.3694	62.9529	63.6277	82.4217	54.4083	40.7058	45.3045	55.4976	92.1082	58.069
7.51_291.1944m/z	291.194	7.51385	pos	Athanacalvic acid	LMFA01031032	Lipids and lipid-like molecules	Fatty Acyls	Fatty Acids and Conjugates	47.7	49.1	M+H	C18H26O3	143.854	96.3704	99.4092	100.41	112.957	93.5949	93.3559	102.099	97.4848	94.0113	96.2524	110.255	86.0815	84.465	105.635	123.66	114.959	98.8433
10.27_226.1925n	209.189	10.2691	pos	Myristoleic acid	HMDB0002000	Lipids and lipid-like molecules	Fatty Acyls	Fatty acids and conjugates	47.6	47.6	M+H-H2O, M+H	C14H26O2	118.815	306.556	316.949	328.831	330.547	370.156	204.104	310.169	329.405	369.858	87.6677	344.271	290.796	395.409	354.478	223.708	257.475	612.516
6.01_197.1186m/z	197.119	6.01215	neg	Pulegone	HMDB0035604	Lipids and lipid-like molecules	Prenol lipids	Monoterpenoids	47.6	41.8	M+FA-H	C10H16O	69.3771	75.5468	98.2357	84.4649	138.948	61.0468	73.7302	54.433	127.834	64.3582	111.463	59.4101	75.596	65.5598	119.226	198.209	62.1988	32.4424
7.29_249.1477m/z	249.148	7.29253	pos	Artemin	HMDB0034696	Lipids and lipid-like molecules	Prenol lipids	Terpene lactones	47.6	46.5	M+H-H2O	C15H22O4	23.1297	24.3561	21.7968	22.6045	19.789	16.3274	24.3668	18.044	21.9842	18.5815	18.2535	21.2499	15.9112	16.4367	15.3308	33.506	23.7174	8.81908
8.07_503.3343m/z	503.334	8.07413	pos	22-Deoxocucurbitacin D	90151	Lipids and lipid-like molecules	Steroids and steroid derivatives	Cucurbitacins	47.6	53.2	M+H	C30H46O6	31.5987	27.8075	17.4552	18.0309	28.3962	8.631	22.7168	31.8096	23.1295	10.5876	21.7165	27.757	30.5022	19.5507	21.395	23.3244	27.1984	8.46287
8.84_485.3265m/z	485.326	8.84112	neg	Camelledionol	HMDB0035730	Lipids and lipid-like molecules	Prenol lipids	Triterpenoids	47.6	43.7	M+FA-H	C29H44O3	413.483	399.144	464.315	181.041	358.147	155.113	550.698	374.163	357.123	145.406	298.114	356.054	440.156	138.97	107.097	386.117	656.825	308.666
6.44_157.0640m/z	157.064	6.44093	pos	2E,8Z-Undecadiene-4,6-diynoic acid	LMFA01030752	Lipids and lipid-like molecules	Fatty Acyls	Fatty Acids and Conjugates	47.5	48.3	M+H-H2O	C11H10O2	7.21651	5.49633	5.52015	6.92002	5.74535	6.19151	7.37919	5.91146	1.51025	7.01714	4.3849	6.21205	7.97589	6.00984	3.56723	4.72961	9.1812	5.03977
7.34_462.1679n	461.161	7.33572	neg	Euchrenone b3	LMPK12050325	Lipids and lipid-like molecules	Polyketides	Flavonoids	47.5	42	M-H, 2M-H	C27H26O7	1293.07	1425.18	1222.84	1126.75	1309.3	944.222	1132.28	986.401	1142.54	966.79	1271.29	908.041	956.723	870.774	1059.5	917.196	513.029	388.716
7.91_298.1197n	281.116	7.90665	pos	Infectocaryone	LMPK12120418	Lipids and lipid-like molecules	Polyketides	Flavonoids	47.5	42.6	M+H-H2O, M+K, M+NH4, M+H	C18H18O4	264.791	184.681	252.114	318.797	349.46	431.114	302.751	417.203	428.92	218.699	295.607	322.95	295.052	302.466	249.402	316.083	299.143	185.718
10.90_289.2157m/z	289.216	10.9033	pos	11-Hydroxyandrosterone	HMDB0002984	Lipids and lipid-like molecules	Steroids and steroid derivatives	Androstane steroids	47.4	41.5	M+H-H2O	C19H30O3	28.6774	36.552	66.7529	32.8573	30.7254	29.118	40.824	47.283	24.3873	46.0143	56.3703	25.8043	28.1614	34.7889	46.5571	35.5558	35.0325	158.211
10.98_291.1945m/z	291.194	10.9776	pos	Corchorifatty acid D	HMDB0033243	Lipids and lipid-like molecules	Fatty Acyls	Lineolic acids and derivatives	47.3	43.2	M+H-H2O	C18H28O4	33.1668	33.334	38.7925	32.4873	37.3272	44.7693	41.675	40.1182	35.7082	37.5665	38.3147	41.7453	40.7045	45.2003	38.8993	32.838	40.677	63.649
11.35_313.2392m/z	313.239	11.3481	neg	Cyclohexaneundecanoic acid	HMDB0030997	Lipids and lipid-like molecules	Fatty Acyls	Fatty acids and conjugates	47.3	43.2	M+FA-H	C17H32O2	73.1959	287.851	151.793	98.465	287.528	195.561	180.978	191.499	217.246	46.2754	217.329	160.577	92.0924	128.32	271.7	395.899	176.635	150.236
7.90_265.1446m/z	265.145	7.89518	neg	4'-Dihydroabscisic acid	HMDB0039516	Lipids and lipid-like molecules	Prenol lipids	Sesquiterpenoids	47.3	38.7	M-H	C15H22O4	189.761	158.421	194.198	214.34	204.158	120.32	215.475	95.1705	163.989	128.778	156.423	147.543	135.469	140.994	148.924	220.807	231.006	62.9401
10.22_358.2939m/z	358.294	10.2248	pos	11-deoxy-PGF1a	LMFA03010068	Lipids and lipid-like molecules	Fatty Acyls	Eicosanoids	47.2	43.7	M+NH4	C20H36O4	164.205	111.17	238.433	215.47	258.34	207.134	261.434	423.663	271.765	213.893	203.71	314.83	295.796	194.119	160.662	146.445	180.118	218.457
10.25_293.1759m/z	293.176	10.2544	neg	Furanofukinin	HMDB0036640	Lipids and lipid-like molecules	Prenol lipids	Sesquiterpenoids	47.2	40.5	M+FA-H	C16H24O2	82.7923	96.5436	139.965	101.212	141.72	133.216	89.5731	128.715	119.932	82.1285	114.573	137.554	128.172	134.957	121.234	105.932	119.171	371.711
11.16_221.1555m/z	221.155	11.1624	neg	(1S,2S)-3-oxo-2-pentyl-cyclopentanebutanoic acid	LMFA02010016	Lipids and lipid-like molecules	Fatty Acyls	Octadecanoids	47.2	45.9	M-H2O-H	C14H24O3	134.536	153.451	151.403	182.569	175.6	215.22	166.791	157.748	120.661	114.701	237.031	158.356	114.927	147.145	196.683	146.561	136.26	456.858
13.44_512.5018m/z	512.502	13.4398	pos	Cer(d18:0/14:0)	53968	Lipids and lipid-like molecules	Sphingolipids	Ceramides	47.2	54.9	M+H	C32H65NO3	35.5764	1.07876	65.8651	122.965	29.5075	40.8844	43.6038	10.4666	32.399	36.9363	51.0949	56.2132	37.3886	3.09356	43.4133	46.9806	48.0329	48.8267
5.89_245.1397m/z	245.14	5.88583	neg	Pelargonyl acetic acid	LMFA01060034	Lipids and lipid-like molecules	Fatty Acyls	Fatty Acids and Conjugates	47.2	43.1	M+FA-H	C11H20O3	57.3825	48.295	50.0531	53.1164	35.8109	48.3426	187.867	83.8194	37.3827	19.776	25.8983	324.108	48.1384	37.4749	30.5641	52.4696	23.4379	313.884
6.06_257.0818m/z	257.082	6.06265	neg	(-)-Mycomycin	LMFA01031139	Lipids and lipid-like molecules	Fatty Acyls	Fatty Acids and Conjugates	47.2	38.5	M+FA-H	C14H12O2	73.9846	77.7383	61.066	51.5027	105.541	56.1128	48.6881	65.1571	79.8892	32.45	84.493	43.4348	65.7727	50.8317	119.292	81.6185	61.2223	25.2056
9.12_522.3772m/z	522.377	9.1164	pos	Theasapogenol E	HMDB0034518	Lipids and lipid-like molecules	Prenol lipids	Triterpenoids	47.2	44.6	M+NH4	C30H48O6	7.87937	6.76635	1.45633	32.1461	10.4387	28.3048	7.57908	10.2899	1.2923	5.5155	9.49288	14.5867	2.28538	31.1497	5.47931	32.3148	24.5841	7.04222
4.44_233.1256n	216.122	4.43957	pos	Hydroxypropionylcarnitine	LMFA07070074	Lipids and lipid-like molecules	Fatty Acyls	Fatty acid esters	47.1	50.3	M+H-H2O, M+K	C10H19NO5	56.0647	57.7972	31.0893	65.4039	59.6137	30.196	48.7462	55.3902	48.6183	62.3762	50.4932	53.4799	56.3794	53.4477	48.6774	44.6899	67.2119	23.4725
8.70_546.3773m/z	546.377	8.70277	pos	Ganoderic acid V	HMDB0033079	Lipids and lipid-like molecules	Prenol lipids	Triterpenoids	47.1	41.1	M+NH4	C32H48O6	174.08	54.7387	76.4602	1.04782	24.4982	2.08721	3.76823	8.62785	141.527	4.57288e-07	22.7806	0.441458	37.5816	25.3773	194.979	26.8677	1.2171	10.1363
7.41_277.1793m/z	277.179	7.41102	pos	Tanacetol A	HMDB0035722	Lipids and lipid-like molecules	Prenol lipids	Sesquiterpenoids	46.9	52.2	M+H-H2O	C17H26O4	15.6176	12.8199	14.5014	13.6246	13.083	15.682	14.6309	16.3341	13.8413	12.0255	15.3402	12.0652	12.8807	13.9533	13.8124	17.1957	12.8655	34.9486
10.00_295.1895m/z	295.19	9.9965	pos	(7Z)-14-hydroxy-10,13-dioxoheptadec-7-enoic acid	LMFA01050450	Lipids and lipid-like molecules	Fatty Acyls	Fatty Acids and Conjugates	46.8	41.5	M+H-H2O	C17H28O5	4.57288e-07	4.57288e-07	1.42148	0.211491	3.70865	4.57288e-07	4.57288e-07	4.57288e-07	4.57288e-07	0.00137738	4.57288e-07	2.18661	0.548536	0.000437206	4.57288e-07	0.853053	0.182567	5.49558
10.29_313.2381m/z	313.238	10.2927	neg	12,13-DHOME	HMDB0004705	Lipids and lipid-like molecules	Fatty Acyls	Fatty acids and conjugates	46.8	50.2	M-H	C18H34O4	211.762	106.787	134.874	165.836	139.587	171.39	209.01	139.413	139.409	249.941	169.966	148.919	260.668	283.802	119.567	76.4633	167.173	280.936
10.36_487.3393m/z	487.339	10.3576	pos	Protobassic acid	HMDB0034500	Lipids and lipid-like molecules	Prenol lipids	Triterpenoids	46.8	64.2	M+H-H2O	C30H48O6	38.7457	47.2471	32.5006	26.4891	46.9816	27.6558	44.1511	46.2905	42.7973	28.0077	34.7608	45.9594	32.3202	31.7678	44.2806	33.7053	29.9491	30.4798
4.50_237.1838m/z	237.184	4.50023	pos	Curdione	HMDB0034714	Lipids and lipid-like molecules	Prenol lipids	Sesquiterpenoids	46.8	48.7	M+H	C15H24O2	24.1622	24.5384	25.5817	20.4517	21.1896	21.3376	24.1651	20.783	19.1302	19.484	26.3708	23.8399	15.6173	21.0081	23.401	22.1843	23.7049	43.7385
6.62_149.0978m/z	149.098	6.61795	neg	Methyl octynecarboxylate	LMFA07010964	Lipids and lipid-like molecules	Fatty Acyls	Fatty acid esters	46.8	47	M-H2O-H	C10H16O2	59.5623	138.163	147.832	182.448	161.544	85.429	180.594	122.6	264.389	83.4665	130.525	64.5207	131.328	72.7161	240.709	146.719	59.0278	45.2671
6.68_273.1708m/z	273.171	6.68112	neg	11-Hydroxy-9-tridecenoic acid	LMFA01050437	Lipids and lipid-like molecules	Fatty Acyls	Fatty acids and conjugates	46.8	37.1	M+FA-H	C13H24O3	438.488	398.948	411.45	426.675	439.407	283.053	416.007	335.548	491.203	322.164	404.12	389.397	330.023	342.201	409.423	503.454	413.809	243.978
6.81_311.2204m/z	311.22	6.80857	pos	16-L1-PhytoP	LMFA02030027	Lipids and lipid-like molecules	Fatty Acyls	Octadecanoids	46.8	46.3	M+H	C18H30O4	59.0294	46.8015	52.4386	53.3667	44.4764	48.907	49.9699	40.8831	44.1079	42.7311	47.5236	44.635	43.0568	45.0013	48.7651	55.3725	64.3129	37.537
9.28_274.2745m/z	274.274	9.27788	pos	2,6-dimethyl-tetradecanoic acid	LMFA01020038	Lipids and lipid-like molecules	Fatty Acyls	Fatty Acids and Conjugates	46.8	37.4	M+NH4	C16H32O2	6553.6	7133.3	10012.7	6001.97	7678.81	12824.7	6575.11	8003.07	8699.02	6240.14	5726.93	6904.55	4297.03	7882.61	7462.97	7608.25	5540.82	11295.4
10.72_392.2925n	391.285	10.7233	neg	Ursodeoxycholic acid	2982	Lipids and lipid-like molecules	Steroids and steroid derivatives	Bile acids, alcohols and derivatives	46.7	47	M-H, M+FA-H	C24H40O4	44.5192	35.7776	53.6213	33.1159	88.1326	50.4546	40.0094	44.6581	67.2655	35.5663	57.3062	37.8991	43.6955	49.097	51.6508	90.8441	43.1198	115.026
4.16_145.0507m/z	145.051	4.15645	neg	2-oxo-4-hydroxy-hexanoic acid	LMFA01050343	Lipids and lipid-like molecules	Fatty Acyls	Fatty Acids and Conjugates	46.7	36.8	M-H	C6H10O4	48.446	166.687	120.32	89.0474	125.77	117.322	125.082	173.028	75.6025	150.163	117.023	129.381	101.128	99.5838	123.798	111.459	134.211	186.121
5.29_279.1234m/z	279.123	5.29053	neg	(+)-Hirusten-12-oic acid	LMPR0103730002	Lipids and lipid-like molecules	Prenol lipids	Isoprenoids	46.7	41.3	M-H	C15H20O5	61.3508	76.2314	78.4559	62.542	53.8448	53.7281	67.4322	53.5664	56.6566	72.2746	62.4483	80.5385	46.0551	51.302	40.7762	66.7233	76.5013	62.241
5.54_171.0662m/z	171.066	5.54402	neg	Isocrotonic acid	HMDB0034439	Lipids and lipid-like molecules	Fatty Acyls	Fatty acids and conjugates	46.7	35.8	2M-H	C4H6O2	11.2189	12.0178	42.1371	25.1751	33.5862	30.0151	8.98713	41.5598	40.3113	27.3627	13.1035	36.8495	27.8997	26.7178	41.5732	13.4721	24.2467	84.1342
8.53_265.1446m/z	265.145	8.52817	neg	(Z)-6-Tetradecene-1,3-diyne-5,8-diol	HMDB0038996	Lipids and lipid-like molecules	Fatty Acyls	Fatty alcohols	46.7	36.4	M+FA-H	C14H20O2	195.281	160.227	143.01	127.884	115.561	140.212	177.301	65.3046	153.895	156.077	107.452	154.182	92.8458	134.64	80.0808	192.781	169.815	71.2486
5.61_261.1341m/z	261.134	5.60735	neg	Undecanedioic acid	HMDB0000888	Lipids and lipid-like molecules	Fatty Acyls	Fatty acids and conjugates	46.6	44.2	M+FA-H	C11H20O4	20.087	16.569	23.3153	19.0562	20.5187	36.8334	24.1081	20.6733	21.9204	25.3137	30.0695	21.4355	24.1193	25.3081	26.7762	16.3194	28.3017	76.5892
5.61_603.1534m/z	603.153	5.60735	neg	Kaempferol 7,4'-dimethyl ether 3-(6''-(E)-p-coumarylglucoside)	LMPK12112592	Lipids and lipid-like molecules	Polyketides	Flavonoids	46.6	43.2	M-H2O-H	C32H30O13	1158.92	1016.82	612.737	499.124	635.866	697.157	719.063	573.238	1580.03	534.963	1087.95	896.668	741.136	573.672	952.196	2221.02	634.945	24.9568
5.83_264.1356n	265.143	5.83447	pos	amaralin	LMPR0103420002	Lipids and lipid-like molecules	Prenol lipids	Isoprenoids	46.6	37.6	M+H-H2O, M+H	C15H20O4	135.458	126.909	139.163	123.671	121.524	105.986	171.627	114.778	133.715	121.59	116.112	139.68	128.677	101.802	102.212	138.983	129.423	69.8493
8.08_301.2024m/z	301.202	8.07567	neg	xi-7-Hydroxyhexadecanedioic acid	HMDB0037830	Lipids and lipid-like molecules	Fatty Acyls	Fatty acids and conjugates	46.6	37.6	M-H	C16H30O5	941.753	725.265	684.351	844.54	972.014	904.022	819.514	422.145	903.49	761.106	982.514	918.155	288.631	854.445	1009.18	828.089	920.949	714.663
5.72_215.1289m/z	215.129	5.72135	neg	trans-p-Menth-2-ene-1,4-diol	HMDB0037021	Lipids and lipid-like molecules	Prenol lipids	Monoterpenoids	46.5	37.5	M+FA-H	C10H18O2	40.8264	51.1902	64.1441	57.7089	36.0248	28.4207	69.6101	39.7489	46.7253	61.2129	43.6227	37.3293	34.2093	55.0281	56.1856	58.0725	55.9521	9.37081
6.02_317.1967m/z	317.197	6.02465	neg	7(14)-Bisabolene-2,3,10,11-tetrol	HMDB0035918	Lipids and lipid-like molecules	Prenol lipids	Sesquiterpenoids	46.5	42.6	M+FA-H	C15H28O4	19.4719	65.1836	25.0326	19.8512	46.5011	42.1893	24.564	16.2966	46.2833	11.2324	66.9056	36.4271	18.5696	30.6932	46.9899	59.2764	34.1552	11.0546
8.70_500.3132n	499.306	8.70395	neg	Ganoderic acid beta	HMDB0033234	Lipids and lipid-like molecules	Prenol lipids	Triterpenoids	46.5	38.8	M-H, M+FA-H	C30H44O6	949.298	177.516	452.534	1.95065	83.6651	4.14571	15.6246	24.2595	492.109	0.753704	80.8056	5.47732	122.437	56.7623	774.409	84.0268	4.04404	4.57288e-07
5.21_651.2661m/z	651.266	5.21455	neg	Crocin 3	HMDB0039121	Lipids and lipid-like molecules	Prenol lipids	Diterpenoids	46.4	40.9	M-H	C32H44O14	129.452	133.96	147.755	125.561	120.613	100.415	141.802	113.721	117.671	121.516	136.314	130.247	106.797	113.305	92.3699	164.418	204.007	90.6774
6.32_452.1455n	470.18	6.31977	pos	Epimedokoreanin A	LMPK12110723	Lipids and lipid-like molecules	Polyketides	Flavonoids	46.4	38.2	M+H-H2O, M+NH4, M+H	C25H24O8	149.675	126.121	90.011	147.298	86.9362	38.87	142.619	44.8825	136.251	95.6504	135.646	52.4457	68.7423	75.9846	104.638	68.3435	24.0977	11.019
10.25_271.1917m/z	271.192	10.2544	neg	3-methyl-tetradecanedioic acid	LMFA01170019	Lipids and lipid-like molecules	Fatty Acyls	Fatty Acids and Conjugates	46.3	34.8	M-H	C15H28O4	86.9911	86.8195	19.6572	109.609	132.982	158.045	78.4936	88.0013	73.3432	51.5592	116.563	58.4451	90.8338	76.2678	81.7557	93.0548	70.6286	24.0714
8.07_266.1876n	249.184	8.07413	pos	(9R,13R)-1a,1b-dinor-10,11-dihydro-12-oxo-15-phytoenoic acid	LMFA02010008	Lipids and lipid-like molecules	Fatty Acyls	Octadecanoids	46.3	39.2	M+H-H2O, M+H	C16H26O3	800.669	600.934	558.387	665.922	741.998	706.956	692.879	344.903	692.39	598.471	752.957	732.798	261.829	706.968	737.775	622.917	744.552	490.916
9.82_288.2888m/z	288.289	9.82418	pos	C17 Sphinganine	41558	Lipids and lipid-like molecules	Sphingolipids	Sphingoid bases	46.3	36.8	M+H	C17H37NO2	228.379	203.103	141.27	29.3868	154.163	134.801	103.735	69.2254	112.335	103.073	88.3358	83.2542	65.0991	128.233	146.595	127.689	57.9347	193.522
12.95_401.4087m/z	401.409	12.9526	pos	Behenoyl-EA	LMFA08040052	Lipids and lipid-like molecules	Fatty Acyls	Fatty amides	46.2	35.9	M+NH4	C24H49NO2	557.891	629.996	639.824	617.394	501.421	659.92	560.416	588.725	575.175	452.142	682.156	488.841	502.778	623.152	535.105	545.728	522.376	1217.28
5.40_243.1609m/z	243.161	5.40453	neg	2-methyl-dodecanedioic acid	LMFA01170010	Lipids and lipid-like molecules	Fatty Acyls	Fatty Acids and Conjugates	46.2	38.6	M-H	C13H24O4	1229.81	1518.99	1698.71	1690.7	1881.45	1063.14	1094.73	1272.38	1685.51	826.184	1647.92	1279.48	1045.8	1219.31	1625.04	1778.68	1385.89	1071.93
6.39_281.1388m/z	281.139	6.39047	neg	Dihydrophaseic acid	HMDB0038660	Lipids and lipid-like molecules	Prenol lipids	Sesquiterpenoids	46.2	49.6	M-H	C15H22O5	9.09019	9.33229	11.3505	7.42582	6.87604	4.68846	13.6513	3.4088	6.94584	8.89368	6.46449	9.3187	4.86966	10.5162	6.23508	9.39413	15.5912	4.57288e-07
6.97_275.1996m/z	275.2	6.97305	pos	Panaquinquecol 1	HMDB0038035	Lipids and lipid-like molecules	Fatty Acyls	Fatty alcohols	46.2	37.7	M+H-H2O	C18H28O3	54.5425	42.6013	47.432	52.2507	48.8381	40.1816	37.706	44.8093	43.8842	37.9708	43.6907	45.0475	46.8605	43.6648	48.4011	54.4552	72.672	34.6577
9.43_277.2145m/z	277.214	9.42872	pos	(E)-6-Hexadecenoic acid	HMDB0031053	Lipids and lipid-like molecules	Fatty Acyls	Fatty acids and conjugates	46.2	42.6	M+Na	C16H30O2	11.8929	9.2927	10.3634	11.1972	20.776	14.2608	14.6505	4.72982	15.506	7.00644	27.7687	12.4147	4.48513	14.6396	12.466	8.57532	12.7909	3.98313
9.68_504.3439n	503.337	9.68155	neg	MADECASSIC ACID	43874	Lipids and lipid-like molecules	Prenol lipids	Triterpenoids	46.2	59	M-H, M+FA-H	C30H48O6	12.2191	16.2268	9.02237	12.715	20.1311	12.151	16.1987	19.688	15.3604	21.8202	12.3443	30.6914	16.0811	28.4905	6.91585	15.2806	32.7581	24.8058
10.14_488.3486n	506.382	10.1365	pos	Arjunolic acid	HMDB0034502	Lipids and lipid-like molecules	Prenol lipids	Triterpenoids	46.1	39.5	M+NH4, M+Na	C30H48O5	175.882	196.91	127.877	93.5833	387.812	25.9601	200.953	257.856	247.459	75.2007	189.138	260.298	198.54	120.992	240.205	158.215	134.477	109.06
12.49_470.2521m/z	470.252	12.493	pos	PS(14:0/0:0)	LMGP03050009	Lipids and lipid-like molecules	Glycerophospholipids	Glycerophosphoserines	46.1	39.2	M+H	C20H40NO9P	6.91159	5.95698	8.00525	6.31296	6.29094	7.36216	6.39842	5.43649	6.35295	4.80486	5.59116	5.78167	5.56316	7.77377	6.01477	6.21996	5.09227	13.3494
4.76_469.1703m/z	469.17	4.76025	neg	Taraxinic acid glucosyl ester	HMDB0035249	Lipids and lipid-like molecules	Prenol lipids	Terpene lactones	46.1	36.4	M+FA-H	C21H28O9	4.57288e-07	0.41053	109.251	0.0820914	1.06395	118.483	4.57288e-07	4.57288e-07	0.0270488	0.00356833	4.57288e-07	0.379924	0.111095	259.06	0.662603	0.0372519	4.57288e-07	4.57288e-07
5.61_227.0718m/z	227.072	5.60735	neg	Dihydrowyerone acid	HMDB0039493	Lipids and lipid-like molecules	Fatty Acyls	Fatty acids and conjugates	46.1	36.1	M-H2O-H	C14H14O4	66.5052	59.5938	51.5592	31.1232	45.1191	59.7391	47.9628	39.8471	73.8309	35.8322	57.7104	45.2665	43.3826	41.2431	65.4866	82.9383	39.5914	12.4084
5.71_465.1907m/z	465.191	5.70868	neg	Burttinonedehydrate	LMPK12140348	Lipids and lipid-like molecules	Polyketides	Flavonoids	46.1	37.9	M+FA-H	C26H28O5	159.368	197.914	192.546	145.168	204.135	245.044	171.256	193.879	35.7271	203.88	120.906	298.104	213.346	219.104	47.7331	105.263	337.296	105.686
7.37_414.2834m/z	414.283	7.36653	pos	PGF2alpha-11-acetate	LMFA03010096	Lipids and lipid-like molecules	Fatty Acyls	Eicosanoids	46.1	42.1	M+NH4	C22H36O6	15.4807	18.0449	10.6079	13.8399	11.1873	24.9753	23.7317	7.86899	11.9475	23.6864	12.1648	14.4303	24.5482	13.5752	15.1572	12.9924	31.4275	8.30499
8.49_201.1628m/z	201.163	8.48645	pos	Zerumbone	HMDB0036667	Lipids and lipid-like molecules	Prenol lipids	Sesquiterpenoids	46.1	39.7	M+H-H2O	C15H22O	39.9971	41.8892	53.7419	36.8668	44.8118	38.2384	37.8437	58.4554	47.6476	32.699	40.6085	42.3266	61.066	31.3458	46.3949	51.9692	53.0325	33.527
9.43_295.2256m/z	295.226	9.42872	pos	Sterebin D	HMDB0036832	Lipids and lipid-like molecules	Prenol lipids	Sesquiterpenoids	46.1	45.7	M+H	C18H30O3	118.826	90.2626	100.242	115.177	109.794	117.455	108.571	92.9636	104.544	94.1867	133.476	103.381	99.168	108.216	112.663	99.8056	107.543	146.85
13.15_424.2589n	407.256	13.1526	pos	PA(17:0/0:0)	LMGP10050036	Lipids and lipid-like molecules	Glycerophospholipids	Glycerophosphates	46	33.1	M+H-H2O, M+K, M+NH4, M+H	C20H41O7P	69481.4	51526.4	98577.3	14376.4	55228.1	140470	100898	40957.8	86811.6	87093.5	72710.5	59513.5	51167.7	107387	92605.2	113051	39004.1	173792
4.90_435.1383m/z	435.138	4.90005	pos	fluticasone 17beta-carboxylic acid	HMDB0061092	Lipids and lipid-like molecules	Steroids and steroid derivatives	Androstane steroids	46	41.5	M+K	C21H26F2O5	89.7438	97.1309	95.8389	82.7115	83.7954	42.482	87.8926	70.5379	93.0113	74.0755	82.2981	67.5181	51.67	72.5314	90.2694	108.322	98.6961	23.7217
8.49_237.1839m/z	237.184	8.48645	pos	4alpha,5alpha-Epoxy-11-eudesmen-3a-ol	HMDB0035301	Lipids and lipid-like molecules	Prenol lipids	Sesquiterpenoids	46	39.8	M+H	C15H24O2	530.076	538.185	634.758	489.692	567.387	561.681	522.422	667.718	585.593	454.835	567.155	514.696	644.001	488.567	589.927	598.612	605.58	853.918
1.26_170.1531m/z	170.153	1.25782	pos	10-amino-decanoic acid	LMFA01100002	Lipids and lipid-like molecules	Fatty Acyls	Fatty Acids and Conjugates	45.9	38.3	M+H-H2O	C10H21NO2	23.0693	25.3337	140.266	47.3351	156.19	56.9255	20.6672	276.312	59.6327	32.9618	142.314	94.0591	83.8058	107.934	237.668	48.7805	101.731	48.6443
11.22_300.2887m/z	300.289	11.2209	pos	(Z)-13-Octadecenoic acid	HMDB0041480	Lipids and lipid-like molecules	Fatty Acyls	Fatty acids and conjugates	45.9	40.5	M+NH4	C18H34O2	45.1104	47.6314	48.8707	49.1104	41.0284	50.8627	47.0924	41.0585	52.054	34.9177	46.448	40.9438	36.2961	41.8278	41.1307	39.1508	43.6175	87.6064
5.79_253.0852m/z	253.085	5.78847	pos	Haginin B	LMPK12080063	Lipids and lipid-like molecules	Polyketides	Flavonoids	45.9	40.7	M+H-H2O	C16H14O4	5.68638	7.73811	5.43461	6.11904	7.3445	5.04487	4.85225	4.4143	8.69026	2.57024	6.32888	2.50741	6.94533	5.45263	10.5552	6.22619	4.48175	4.57288e-07
9.91_277.2149m/z	277.215	9.90842	pos	13-Hydroxy-3E,9Z,11E-octadecatrienoic acid	LMFA02000301	Lipids and lipid-like molecules	Fatty Acyls	Octadecanoids	45.9	42.6	M+H-H2O	C18H30O3	55.6113	27.3605	23.3465	38.6066	21.2303	30.1589	31.5896	30.389	26.0331	55.5562	33.0472	23.7242	45.4455	54.457	31.1774	24.5105	30.0835	37.9786
7.46_289.1779m/z	289.178	7.45518	pos	(9S,13S)-1a,1b-dinor-10,11-dihydro-12-oxo-15-phytoenoic acid	LMFA02010009	Lipids and lipid-like molecules	Fatty Acyls	Octadecanoids	45.8	40.8	M+Na	C16H26O3	26.3683	17.9235	21.4704	17.2741	20.4322	21.7052	16.4898	19.2361	19.6772	18.2396	20.5933	20.545	16.186	14.3699	21.6083	22.6602	18.9739	13.155
7.96_329.2326m/z	329.233	7.95868	neg	9,10,13-TriHOME	HMDB0004710	Lipids and lipid-like molecules	Fatty Acyls	Fatty acids and conjugates	45.8	46.1	M-H	C18H34O5	116.077	55.0987	49.5833	66.7825	81.3785	75.9875	62.5306	71.3114	75.7288	83.9639	222.908	113.063	101.486	104.496	64.2289	83.4827	56.201	153.364
8.12_264.2315m/z	264.231	8.11847	pos	Ginsenoyne J	HMDB0040373	Lipids and lipid-like molecules	Fatty Acyls	Fatty alcohols	45.8	45.1	M+NH4	C17H26O	32.9755	26.9015	28.8114	29.3137	28.9895	39.6874	22.1089	22.6986	24.9949	32.721	32.593	24.0102	24.2048	35.1491	26.8781	19.8971	27.0904	58.0206
9.12_459.3446m/z	459.345	9.1164	pos	(3beta,5alpha,9alpha,22E,24R)-3,5,9-Trihydroxy-23-methylergosta-7,22-dien-6-one	88610	Lipids and lipid-like molecules	Steroids and steroid derivatives	Ergostane steroids	45.8	48.5	M+H	C29H46O4	4.19128	3.42025	4.57288e-07	17.2312	6.70434	12.7223	4.88754	6.03997	4.57288e-07	2.59976	5.68257	8.82037	2.00112	14.4652	3.48749	18.1753	12.1346	3.38425
9.76_484.3186n	483.311	9.75788	neg	Liquoric acid	HMDB0034512	Lipids and lipid-like molecules	Prenol lipids	Triterpenoids	45.8	37.6	M-H, M+FA-H	C30H44O5	311.026	414.769	381.509	112.025	318.081	120.874	384.183	270.327	329.237	103.236	182.354	212.135	316.592	90.5606	110.972	303.557	347.607	239.779
9.90_321.2402m/z	321.24	9.90302	pos	11,12-Epoxyeicosatrienoic acid	HMDB0004673	Lipids and lipid-like molecules	Fatty Acyls	Eicosanoids	45.8	40.8	M+H	C20H32O3	36.9569	30.8336	31.4038	32.8457	28.2609	26.527	30.1219	25.0361	31.731	28.7604	30.7468	25.4768	41.4614	38.1878	38.0622	31.2093	28.4178	41.7216
9.90_311.2224m/z	311.222	9.9032	neg	9(S)-HpODE	36019	Lipids and lipid-like molecules	Fatty Acyls	Lineolic acids and derivatives	45.7	46.6	M-H	C18H32O4	86.5789	33.2912	26.0093	47.1794	25.3784	39.1479	47.8153	47.186	32.4057	91.5308	43.5128	27.4366	68.0102	86.3041	24.7605	26.1327	35.2803	26.2497
11.28_383.1261m/z	383.126	11.2802	pos	3-Dehydronobilin	HMDB0036691	Lipids and lipid-like molecules	Prenol lipids	Terpene lactones	45.6	42.8	M+K	C20H24O5	6.67814	6.49818	8.92991	6.88747	6.55982	9.03363	7.76575	8.04649	7.3264	6.71187	7.99536	6.98894	6.80158	7.93662	7.53166	7.33013	6.83765	14.2242
9.92_311.1845m/z	311.185	9.92302	pos	Botrydial	LMPR0103640001	Lipids and lipid-like molecules	Prenol lipids	Isoprenoids	45.6	35.6	M+H	C17H26O5	29.0665	24.641	25.0591	24.4569	22.3882	28.1808	26.9724	21.7969	22.347	28.6853	32.0293	21.6013	28.8357	27.3579	26.2709	24.1149	28.8766	69.8039
11.11_267.1711m/z	267.171	11.1111	pos	Myristic acid	LMFA01010014	Lipids and lipid-like molecules	Fatty Acyls	Fatty acids and conjugates	45.5	39.8	M+K	C14H28O2	32.7173	45.4567	44.7466	33.4454	37.8251	52.1226	36.2658	38.6289	47.1923	32.9154	26.6516	50.2666	36.2235	86.7023	42.4564	35.2642	38.0129	77.6708
5.70_193.1215m/z	193.121	5.69582	pos	2E,4E,8Z,10E-dodecatetraenoic acid	LMFA01030240	Lipids and lipid-like molecules	Fatty Acyls	Fatty Acids and Conjugates	45.5	45.5	M+H	C12H16O2	67.51	65.1779	61.6052	64.6064	66.1045	48.8423	58.02	48.8364	67.8261	49.2476	63.3768	55.4319	52.2724	53.1228	64.8261	68.8522	64.8774	32.9487
6.99_316.2114m/z	316.211	6.98805	pos	Artemether	HMDB0015643	Lipids and lipid-like molecules	Prenol lipids	Sesquiterpenoids	45.5	32.9	M+NH4	C16H26O5	6.36656	6.82166	4.67192	7.97116	8.27748	5.12294	7.94514	9.61281	6.28211	5.45945	6.67585	6.06718	9.02522	6.719	7.69594	7.05081	10.8811	2.69054
7.51_271.1550m/z	271.155	7.51405	neg	Methyl dihydrojasmonate	HMDB0031740	Lipids and lipid-like molecules	Fatty Acyls	Lineolic acids and derivatives	45.5	31.1	M+FA-H	C13H22O3	100.415	151.807	116.72	94.85	135.131	75.636	95.5409	107.206	114.98	67.4799	136.716	103.89	85.6256	106.269	177.761	124.195	142.108	79.9476
8.29_499.2559m/z	499.256	8.29447	pos	Eriojaposide B	HMDB0038029	Lipids and lipid-like molecules	Fatty Acyls	Fatty acyl glycosides	45.5	34.6	M+H-H2O	C25H40O11	35.8312	30.7988	30.5193	30.8811	41.0417	31.026	30.4126	31.4876	34.6998	30.6888	28.7415	28.4095	33.1442	28.2607	15.3784	44.0858	35.9861	11.6696
5.56_243.1603m/z	243.16	5.55668	neg	Glyceryl 5-hydroxydecanoate	HMDB0032297	Lipids and lipid-like molecules	Fatty Acyls	Fatty alcohols	45.4	29.5	M-H2O-H	C13H26O5	359.059	413.183	454.554	434.541	473.487	312.766	238.381	427.348	468.441	252.34	343.808	432.499	244.407	286.092	634.716	554.17	458.277	204.714
5.75_140.0840n	121.066	5.74667	neg	Alepramic acid	LMFA01140031	Lipids and lipid-like molecules	Fatty Acyls	Fatty Acids and Conjugates	45.4	35.7	M-H2O-H, M+FA-H	C8H12O2	49.0284	26.5869	2.34845	0.974702	141.154	21.0303	56.7016	53.2525	8.32064	57.7555	93.8264	23.7305	44.2224	11.2757	73.9878	53.016	33.9331	4.94916
5.87_284.1046n	267.101	5.86547	pos	Kuhlmannene	LMPK12100079	Lipids and lipid-like molecules	Polyketides	Flavonoids	45.4	28.4	M+H-H2O, M+H	C17H16O4	1012.52	1082.7	1017.14	994.765	974.805	899.861	952.729	911.325	1174.27	923.687	1050.62	933.256	935.85	857.54	1059.11	1074.77	1084.73	664.065
8.41_269.1742m/z	269.174	8.40778	pos	Acoric acid	HMDB0038165	Lipids and lipid-like molecules	Prenol lipids	Monoterpenoids	45.4	32.9	M+H	C15H24O4	7.38408	10.5384	6.20173	7.46978	7.60918	3.63348	7.91156	6.03833	6.27434	5.69947	6.96397	6.11712	7.543	4.68941	7.54883	5.67124	6.72689	0.816358
11.01_338.2678m/z	338.268	11.0073	pos	19-HETE	LMFA03060106	Lipids and lipid-like molecules	Fatty Acyls	Eicosanoids	45.3	35.2	M+NH4	C20H32O3	32.8324	7.79679	1.2114	2.59816	4.68983	3.29727	15.2532	16.5218	20.4589	20.6215	3.95935	20.2348	19.3582	24.4597	4.57288e-07	1.89509	19.5947	6.41437
15.78_598.5754m/z	598.575	15.7803	pos	DG(O-16:0/18:1(9Z))	LMGL02020001	Lipids and lipid-like molecules	Glycerolipids	Diradylglycerols	45.3	33.1	M+NH4	C37H72O4	22342.2	23970.1	24510.5	20526.4	18810.1	22159.5	17828.9	18341.2	17828.3	14734.2	18044.4	14738.6	12363.8	15107.8	15340.7	15377.3	14816.7	30069.1
4.62_259.1550m/z	259.155	4.62142	neg	12-hydroxy-10-dodecenoic acid	LMFA01050168	Lipids and lipid-like molecules	Fatty Acyls	Fatty Acids and Conjugates	45.3	34.2	M+FA-H	C12H22O3	76.0965	106.379	116.411	97.2261	76.7601	67.2734	123.172	95.6095	108.994	82.4136	134.524	100.368	78.1116	76.0006	74.3196	119.593	111.68	114.286
5.68_245.1395m/z	245.14	5.68335	neg	2-hydroxy-10-undecenoic acid	LMFA01050164	Lipids and lipid-like molecules	Fatty Acyls	Fatty Acids and Conjugates	45.3	27.7	M+FA-H	C11H20O3	143.197	146.57	119.663	154.321	141.922	96.1868	129.181	116.625	147.821	121.156	147.404	130.521	111.617	117.229	138.146	147.893	144.841	81.9107
5.75_287.1502m/z	287.15	5.74667	neg	(3S,5R,6R,7E)-3,5,6-Trihydroxy-7-megastigmen-9-one	HMDB0038736	Lipids and lipid-like molecules	Prenol lipids	Sesquiterpenoids	45.3	41.6	M+FA-H	C13H22O4	17.1652	19.2573	16.8563	15.611	17.8757	12.1844	12.9726	15.6048	15.5321	13.5979	16.025	16.0366	14.7621	13.8632	17.1158	17.5318	17.5572	3.8552
7.90_286.1205n	267.103	7.89518	neg	7,3'-Dihydroxy-4'-methoxy-8-methylflavan	LMPK12020239	Lipids and lipid-like molecules	Polyketides	Flavonoids	45.3	29	M-H2O-H, M-H	C17H18O4	125.16	86.4206	109.883	141.991	168.327	169.793	147.022	184.953	178.17	93.8977	138.318	144.813	134.284	129.69	127.425	149.936	133.536	58.1272
8.70_500.3124n	501.32	8.70277	pos	Ganolucidic acid A	90606	Lipids and lipid-like molecules	Prenol lipids	Triterpenoids	45.3	31.1	M+H, M+Na, M+NH4, M+K, M+H-H2O	C30H44O6	1858.13	438.079	726.301	22.6371	193.03	23.522	48.5687	69.4847	1190.59	3.92552	143.657	11.187	292.992	174.88	1640.13	203.248	25.8444	31.9423
10.62_487.3399m/z	487.34	10.6199	pos	Actinidic acid	LMPR0106180010	Lipids and lipid-like molecules	Prenol lipids	Triterpenoids	45.2	37.8	M+H	C30H46O5	88.9254	35.7203	40.4684	14.2508	40.6379	18.5856	26.386	26.5996	46.5707	18.3945	21.2156	24.6602	28.3012	32.0919	66.0095	47.1553	23.4871	12.3232
11.94_349.2734m/z	349.273	11.9395	pos	12,15-Epoxy-13,14-dimethyleicosa-10,12,14-trienoic acid	HMDB0112069	Lipids and lipid-like molecules	Fatty Acyls	Fatty acids and conjugates	45.2	28.5	M+H	C22H36O3	1247.11	2126.72	1440.8	1486.4	2159.21	1975.22	2077.57	1835.86	1640.14	1655.06	1821.14	2056.41	1619.61	2147.19	1193.85	1543.22	1551.9	2268.25
4.75_183.1028m/z	183.103	4.74775	neg	(E)-10-Oxo-8-decenoic acid	LMFA01030949	Lipids and lipid-like molecules	Fatty Acyls	Fatty acids and conjugates	45.2	34.4	M-H	C10H16O3	46.5948	41.9056	47.1758	37.8756	35.8265	21.3822	48.5587	44.0645	46.0043	30.2164	40.9298	43.1952	29.7599	46.6996	38.0034	41.603	44.1778	24.036
4.95_327.0853m/z	327.085	4.94653	pos	6-C-Methylquercetin 3,3'-dimethyl ether	LMPK12112747	Lipids and lipid-like molecules	Polyketides	Flavonoids	45.2	34.4	M+H-H2O	C18H16O7	9.11532	9.00793	8.91474	4.86342	10.2672	6.16377	4.83096	7.53625	16.8248	2.72963	10.1251	4.17938	5.59665	6.36963	17.5881	10.9478	6.24072	1.43861
5.78_373.1285m/z	373.129	5.78467	neg	2-Hydroxy-7,8-dehydrograndiflorone	LMPK12120415	Lipids and lipid-like molecules	Polyketides	Flavonoids	45.2	30.3	M+FA-H	C19H20O5	114.49	102.788	106.183	132.921	90.4879	104.276	93.6173	112.874	45.6023	142.955	82.3008	193.029	122.94	86.9959	96.5833	88.4495	200.859	103.382
5.94_268.1671n	269.174	5.93897	pos	3,11,12-Trihydroxy-1(10)-spirovetiven-2-one	HMDB0038154	Lipids and lipid-like molecules	Prenol lipids	Sesquiterpenoids	45.2	28	M+H-H2O, M+H	C15H24O4	197.914	238.596	444.286	388.513	519.71	332.573	471.625	185.384	1092.13	182.674	469.955	225.906	389.659	634.199	555.349	399.104	359.271	170.189
6.17_263.1276m/z	263.128	6.16795	pos	Crispolide	HMDB0036695	Lipids and lipid-like molecules	Prenol lipids	Terpene lactones	45.2	35	M+H-H2O	C15H20O5	7.01203	4.48239	6.54828	7.81702	3.89561	0.179802	8.76652	8.24906	5.18098	5.6558	4.17148	8.31093	4.37579	3.35043	4.64905	3.40756	6.77278	1.58959
6.43_440.1691m/z	440.169	6.4256	pos	Lepidissipyrone	LMPK12140212	Lipids and lipid-like molecules	Polyketides	Flavonoids	45.2	35	M+NH4	C24H22O7	40.3265	45.5592	26.0317	43.0004	43.4856	12.0839	43.0873	23.0704	71.4013	18.2602	40.0719	19.4534	33.0015	24.0443	56.0897	32.2903	9.69253	2.10748
5.61_244.0731n	289.071	5.60735	neg	(2E,11Z)-Wyerone acid	HMDB0030946	Lipids and lipid-like molecules	Fatty Acyls	Fatty acids and conjugates	45.1	31.9	M-H, M+FA-H, M-H2O-H	C14H12O4	75.8723	76.1523	63.5198	50.2289	67.0415	61.2909	57.4028	47.7197	79.0572	46.6014	60.505	54.0226	55.0697	42.7414	64.4048	109.138	52.5829	7.23932
5.92_361.1276m/z	361.128	5.9238	pos	Gibberellin A59	HMDB0035051	Lipids and lipid-like molecules	Prenol lipids	Diterpenoids	45.1	37.9	M+H	C19H20O7	11.4906	10.7547	13.7337	8.16273	6.047	12.1998	8.52696	4.51914	8.67356	10.2066	4.02544	5.78854	6.7524	6.95246	13.0643	12.7922	13.6514	4.57288e-07
6.69_344.1615n	327.158	6.68842	pos	Isoachifolidiene	HMDB0038690	Lipids and lipid-like molecules	Fatty Acyls	Fatty acid esters	45.1	33.4	M+H-H2O, M+NH4, M+H	C20H24O5	121.495	79.8659	157.547	126.543	113.911	127.988	91.9053	125.1	75.4723	138.174	109.198	190.525	131.262	97.9508	99.6696	128.381	201.904	108.998
8.10_184.1454n	167.142	8.10363	pos	Undecylenic acid	HMDB0033724	Lipids and lipid-like molecules	Fatty Acyls	Fatty acids and conjugates	45.1	32.1	M+H-H2O, M+H	C11H20O2	287.441	357.396	288.097	280.529	290.187	268.392	326.201	253.691	316.382	246.746	286.856	249.546	264.013	235.675	262.896	297.532	314.447	163.907
8.39_277.2150m/z	277.215	8.39312	pos	(Z)-13-Hexadecenoic acid	HMDB0035877	Lipids and lipid-like molecules	Fatty Acyls	Fatty acids and conjugates	45.1	33.5	M+Na	C16H30O2	115.463	97.0536	213.376	108.674	104.592	147.616	117.099	67.3023	151.269	55.3434	86.7195	62.9314	69.2456	109.237	103.176	112.851	186.503	33.8655
10.68_347.2559m/z	347.256	10.6793	pos	(Z)-15-Oxo-11-eicosenoic acid	HMDB0029797	Lipids and lipid-like molecules	Fatty Acyls	Fatty acids and conjugates	45	32.7	M+Na	C20H36O3	21.9387	22.9569	21.8648	23.1105	23.9374	27.4388	18.7151	34.9768	20.1123	27.2396	17.9066	28.0968	29.1554	24.0472	13.03	22.4758	23.4497	20.115
6.79_537.2696m/z	537.27	6.79477	neg	Erinacine P	HMDB0036313	Lipids and lipid-like molecules	Prenol lipids	Diterpenoids	45	35.4	M+FA-H	C27H40O8	481.735	580.074	486.933	532.888	457.244	329.122	494.426	419.346	469.96	424.579	448.915	475.977	360.64	452.596	410.474	557.979	551.081	220.989
0.84_337.0938m/z	337.094	0.837533	neg	Gentiopicrin	LMPR0102070009	Lipids and lipid-like molecules	Prenol lipids	Isoprenoids	44.9	29.4	M-H2O-H	C16H20O9	49.6662	62.1096	27.6879	37.0437	117.05	30.0864	52.2672	58.6628	72.1078	29.1248	19.5021	45.9924	46.329	45.1873	53.7722	32.2465	51.0601	4.57288e-07
11.47_315.1945m/z	315.195	11.4731	pos	12,13S-EOT	LMFA02000053	Lipids and lipid-like molecules	Fatty Acyls	Octadecanoids	44.9	48.8	M+Na	C18H28O3	2.00056	0.92081	1.74475	1.27233	1.16639	2.11887	2.1046	2.12491	2.47066	1.95513	18.5752	1.85668	2.2657	1.46197	2.61679	0.449839	1.81533	2.50689
5.17_285.1121m/z	285.112	5.16518	pos	Ceratiolin	LMPK12120596	Lipids and lipid-like molecules	Polyketides	Flavonoids	44.9	28.1	M+H-H2O	C17H18O5	32.4421	33.6127	21.3499	20.6344	12.3533	22.0275	19.7201	14.7912	13.5096	22.6536	17.214	32.344	17.4351	33.1114	15.2155	17.4005	33.8288	8.2906
5.94_239.1290m/z	239.129	5.93633	neg	4,8-Dimethyl-4E,8E-decadien-10-olide	LMFA07040024	Lipids and lipid-like molecules	Fatty Acyls	Fatty esters	44.9	32.6	M+FA-H	C12H18O2	82.2856	136.504	94.3094	75.8726	108.169	71.0189	69.2316	128.154	101.782	54.364	80.408	94.8612	120.354	72.8561	148.86	101.157	91.7682	43.129
6.47_420.3217m/z	420.322	6.47142	pos	N-oleoyl histidine	LMFA08020133	Lipids and lipid-like molecules	Fatty Acyls	Fatty amides	44.9	29.1	M+H	C24H41N3O3	12.7632	97.1493	12.3264	16.2258	21.5413	18.5551	29.2403	13.3464	16.3825	6.84389	17.0957	13.1938	75.5346	506.157	194.661	13.6223	10.2069	801.4
6.48_465.1901m/z	465.19	6.47878	neg	Nitidulan	LMPK12080022	Lipids and lipid-like molecules	Polyketides	Flavonoids	44.9	36.6	M+FA-H	C26H28O5	29.6249	19.268	23.9692	18.2895	39.6064	13.9989	19.0082	22.5415	13.0675	19.8357	31.7863	12.2109	22.7728	21.5023	29.4822	12.9288	9.53802	4.67357
6.69_309.1474m/z	309.147	6.68842	pos	8R,9R-epoxy-13Z,15Z-eicosadien-4,6-diynoic acid	LMFA01070049	Lipids and lipid-like molecules	Fatty Acyls	Fatty Acids and Conjugates	44.9	39.3	M+Na	C18H22O3	3.95374	2.79749	5.54763	4.91992	3.79215	5.83451	2.95952	4.37503	2.38565	5.20807	3.7365	10.1928	5.23746	3.05721	3.24259	4.43527	10.2001	5.51326
7.70_374.2530m/z	374.253	7.7013	pos	5,7-Megastigmadien-9-ol glucoside	HMDB0041044	Lipids and lipid-like molecules	Fatty Acyls	Fatty acyl glycosides	44.9	33.5	M+NH4	C19H32O6	21.199	14.1661	9.97098	59.3385	10.6164	19.6917	11.595	10.6745	156.576	39.2128	26.3493	10.4903	24.0796	21.6116	10.5237	16.5225	26.7338	1.44729
11.54_453.3014m/z	453.301	11.5408	neg	Ganodosterone	HMDB0039148	Lipids and lipid-like molecules	Steroids and steroid derivatives	Ergostane steroids	44.8	30.6	M+FA-H	C28H40O2	19.3787	123.616	78.7564	151.248	153.565	83.5043	152.687	76.3886	84.8769	69.7781	104.901	92.3004	21.0991	162.388	43.6263	74.8848	84.4211	71.5501
13.14_576.3297m/z	576.33	13.1374	pos	PHOHA-PE	LMGP20020019	Lipids and lipid-like molecules	Glycerophospholipids	Oxidized glycerophospholipids	44.8	33.3	M+H-H2O	C28H52NO10P	27.4914	29.4581	47.88	9.20954	24.9338	99.9314	63.8293	25.5086	45.7591	42.0128	23.2829	30.1955	29.4658	75.8414	48.9472	44.1808	10.4371	82.6307
6.81_327.2171m/z	327.217	6.80727	neg	ent-16-epi-16-F1t-PhytoP	LMFA02030009	Lipids and lipid-like molecules	Fatty Acyls	Octadecanoids	44.8	37	M-H	C18H32O5	128.862	103.545	80.7571	103.019	103.986	97.3632	118.181	78.5533	90.186	111.728	102.271	73.4467	73.1462	92.5034	69.5473	109.956	140.437	55.4105
6.94_227.1088m/z	227.109	6.94392	neg	3-Oxo-1,4,11(13)-eudesmatrien-12-oic acid	HMDB0037558	Lipids and lipid-like molecules	Prenol lipids	Sesquiterpenoids	44.8	31	M-H2O-H	C15H18O3	1505.33	1310.61	2408.06	2099.2	2773.02	2379.52	3107.31	2133.47	1096.41	2916.98	1848.4	2007.25	1737.46	2271.45	1252.47	1653.02	3062.1	1424.32
7.32_269.1163m/z	269.116	7.32203	pos	Tupichinol A	LMPK12020006	Lipids and lipid-like molecules	Polyketides	Flavonoids	44.8	38.4	M+H-H2O	C17H18O4	6.08378	7.48928	5.91218	4.89276	11.1069	6.14383	4.54028	3.99117	7.30868	3.28549	8.83312	3.42409	7.95285	4.84621	10.3915	7.8196	6.21629	1.27967
4.10_365.1883m/z	365.188	4.09727	pos	4Z,7Z,9E,11E,13Z,16Z,19Z-docosaheptaenoic acid	LMFA01031158	Lipids and lipid-like molecules	Fatty Acyls	Fatty Acids and Conjugates	44.7	46.4	M+K	C22H30O2	6.62849	2.21277	0.0250429	8.87485	0.207693	5.98353	2.92938	0.913436	3.14727	23.6528	0.154367	13.2151	29.2332	2.01297	0.57943	0.501866	2.00001	4.57288e-07
5.62_239.1046m/z	239.105	5.61815	pos	8-propionyl caprylic acid	LMFA01060037	Lipids and lipid-like molecules	Fatty Acyls	Fatty Acids and Conjugates	44.7	29.2	M+K	C11H20O3	19.5398	10.0661	18.9624	14.0969	17.7309	8.1934	22.0125	13.6071	18.1101	22.4165	15.6477	5.47077	12.7381	17.6571	5.51578	10.8911	26.5862	6.66304
6.64_253.1780m/z	253.178	6.64325	pos	3-[[5-Methyl-2-(1-methylethyl)cyclohexyl]oxy]-1,2-propanediol	HMDB0036133	Lipids and lipid-like molecules	Prenol lipids	Monoterpenoids	44.7	33.9	M+Na	C13H26O3	29.6075	30.671	35.2994	27.9631	31.6509	28.5329	29.8128	25.0073	30.5247	24.0626	26.4414	27.5169	22.5738	22.735	30.5769	27.5157	28.3758	33.6582
6.68_539.2850m/z	539.285	6.68112	neg	(3b,4b,11b,14b)-11-Ethoxy-3,4-epoxy-14-hydroxy-12-cyathen-15-al 14-xyloside	HMDB0034617	Lipids and lipid-like molecules	Prenol lipids	Diterpenoids	44.7	27.3	M+FA-H	C27H42O8	271.016	279.286	277.995	280.564	218.236	221.323	275.636	236.244	277.27	236.499	288.641	262.951	198.446	225.691	218.974	295.365	357.724	141.273
9.01_459.3448m/z	459.345	9.01423	pos	(3beta,17alpha,23S)-17,23-Epoxy-3,29-dihydroxy-27-norlanost-8-en-24-one	90478	Lipids and lipid-like molecules	Prenol lipids	Triterpenoids	44.7	41.5	M+H	C29H46O4	3.79305	6.4245	1.5136	9.86863	4.81424	8.53691	2.11616	3.25035	1.41296	4.22853	5.18931	8.03804	2.87882	13.6154	3.43613	12.9781	12.6159	2.77115
6.05_268.1675n	267.16	6.04998	neg	4,11,13,15-Tetrahydroridentin B	HMDB0036150	Lipids and lipid-like molecules	Prenol lipids	Terpene lactones	44.6	26	M-H, M+FA-H	C15H24O4	234.887	214.892	285.975	308.533	301.903	253.995	320.639	151.098	509.951	185.472	329.518	212.296	241.681	330.383	275.257	286.866	338.899	105.011
6.40_213.0931m/z	213.093	6.40297	neg	6-hydroxytetradeca-7,8-dien-10,12-diynoic acid	LMFA01031140	Lipids and lipid-like molecules	Fatty Acyls	Fatty Acids and Conjugates	44.6	29.8	M-H2O-H	C14H16O3	1055.05	1217.81	1063.63	1140.22	1415.08	1075.49	954.275	989.68	1415.76	714.837	1292.58	818.674	1052.13	904.549	1560.82	1278.56	1036.29	491.397
8.39_450.2690m/z	450.269	8.39312	pos	Glucosyl (2E,6E,10x)-10,11-dihydroxy-2,6-farnesadienoate	HMDB0037823	Lipids and lipid-like molecules	Prenol lipids	Terpene glycosides	44.6	32.1	M+NH4	C21H36O9	9.30439	5.58555	5.83238	4.63341	6.91574	5.23849	5.69473	4.73093	7.21197	10.8825	6.08437	6.41927	10.2582	5.56199	7.70675	7.46992	6.3354	7.88878
9.44_277.1792m/z	277.179	9.44322	pos	Phytuberin	HMDB0035754	Lipids and lipid-like molecules	Prenol lipids	Sesquiterpenoids	44.6	29.2	M+H-H2O	C17H26O4	139.68	111.186	215.583	225.695	118.504	326.467	125.541	97.2772	136.032	143.053	171.481	122.524	114.888	96.8404	299.788	228.158	118.62	258.755
10.90_370.2939m/z	370.294	10.9033	pos	MG(0:0/18:3(9Z,12Z,15Z)/0:0)	HMDB0011540	Lipids and lipid-like molecules	Fatty Acyls	Lineolic acids and derivatives	44.5	48	M+NH4	C21H36O4	28.3986	40.1555	75.3164	35.1219	33.4639	31.4629	48.1708	50.0113	18.8224	50.4032	59.4094	25.6925	27.6503	31.1621	49.3713	40.3166	31.7264	205.583
11.05_317.1357m/z	317.136	11.0518	pos	(x)-2-Heptanol glucoside	HMDB0035028	Lipids and lipid-like molecules	Fatty Acyls	Fatty acyl glycosides	44.5	26	M+K	C13H26O6	61.2552	62.8003	68.9778	64.3401	57.8065	78.6685	64.5979	62.1448	61.5401	56.9229	63.4809	55.8766	56.699	79.2897	69.1943	65.2631	64.6351	129.14
4.97_653.2077m/z	653.208	4.97457	neg	Miconioside A	LMPK12140330	Lipids and lipid-like molecules	Polyketides	Flavonoids	44.5	38.4	M+FA-H	C29H36O14	4.39333	1.42926	4.57288e-07	4.57288e-07	4.57288e-07	1.00976	2.66822	2.58534	4.57288e-07	8.54631	1.3457	3.01738	11.8018	5.13746	4.57288e-07	4.57288e-07	0.82723	4.57288e-07
5.63_281.0816m/z	281.082	5.63268	neg	Cryptocaryone	LMPK12120411	Lipids and lipid-like molecules	Polyketides	Flavonoids	44.5	28.5	M-H	C17H14O4	65.6012	91.0477	42.3352	45.5463	56.6875	42.3963	37.3154	42.5065	43.2482	26.4704	67.7051	13.797	54.7459	48.5667	75.3438	57.2071	49.8238	12.6209
7.12_195.1358m/z	195.136	7.11863	pos	(1R,2S,3S,4R)-p-Menthane-2,3-diol	HMDB0035723	Lipids and lipid-like molecules	Prenol lipids	Monoterpenoids	44.5	26.8	M+Na	C10H20O2	18.8301	22.3671	18.6628	24.3837	11.6565	23.6412	30.9969	20.7712	25.5344	23.7057	26.9814	11.0757	22.6777	18.3672	22.6618	13.1641	10.8229	30.3539
9.13_308.1976n	309.206	9.1309	pos	16-J1-PhytoP	LMFA02030067	Lipids and lipid-like molecules	Fatty Acyls	Octadecanoids	44.5	32.7	M+H-H2O, M+H	C18H28O4	68.9648	52.1581	47.1105	44.3904	57.5576	58.3143	44.3712	54.0807	51.0932	49.8178	42.2017	53.3335	50.0936	50.225	45.8908	54.5916	43.3913	50.2635
10.15_508.3973m/z	508.397	10.1513	pos	Barringtogenol C	HMDB0034525	Lipids and lipid-like molecules	Prenol lipids	Triterpenoids	44.4	29.2	M+NH4	C30H50O5	144.25	132.086	81.089	77.3951	205.647	22.5627	148.433	173.294	185.323	64.8806	142.438	174.288	138.338	105.912	164.518	94.4395	92.1156	45.7696
11.49_338.2446n	356.278	11.4881	pos	11,12-DiHETrE	HMDB0002314	Lipids and lipid-like molecules	Fatty Acyls	Eicosanoids	44.4	32.8	M+NH4, M+Na, M+H	C20H34O4	115.801	118.462	137.523	121.737	112.823	150.669	124.677	137.092	131.592	117.75	115.286	110.362	108.114	131.06	118.479	107.861	116.395	225.504
15.46_550.4167n	568.426	15.4562	pos	3-cis-Hydroxy-b,e-Caroten-3'-one	HMDB0002890	Lipids and lipid-like molecules	Prenol lipids	Tetraterpenoids	44.4	28.4	M+H, M+NH4	C40H54O	2312.92	2978.88	513.685	927.023	1571.22	1271.81	719.976	943.736	1484.82	2185.9	1205.12	832.523	1327.56	1421.4	2405.74	335.415	551.716	144.577
5.06_281.1393m/z	281.139	5.06305	neg	Eremopetasidione	HMDB0040778	Lipids and lipid-like molecules	Prenol lipids	Sesquiterpenoids	44.4	37	M+FA-H	C14H20O3	46.0325	47.9364	44.6388	41.7848	34.6702	26.432	55.6847	19.9807	47.4962	34.437	38.0358	30.018	36.8928	35.0273	39.6572	61.8019	40.9968	7.5013
5.37_203.1288m/z	203.129	5.3667	neg	3,10-dihydroxydecanoic acid	LMFA01050429	Lipids and lipid-like molecules	Fatty Acyls	Fatty Acids and Conjugates	44.4	27.2	M-H	C10H20O4	66.053	61.3164	74.055	99.9139	125.513	67.7521	63.2726	105.184	55.4236	64.5635	75.6327	82.2406	49.7003	80.5835	105.365	63.1308	59.4178	118.4
11.31_313.2363m/z	313.236	11.3099	pos	9,10,18-TriHOME(12)	LMFA02000222	Lipids and lipid-like molecules	Fatty Acyls	Octadecanoids	44.3	28.9	M+H-H2O	C18H34O5	24.2799	29.1586	25.03	27.5304	26.832	23.2213	35.8131	31.0024	24.7803	29.6762	33.6614	26.1839	33.2484	33.7991	35.785	28.8332	35.3535	78.0151
6.43_213.0904m/z	213.09	6.4256	pos	2E,4E,6E,12Z-Tetradecatetraene-8,10-diynoic acid	LMFA01031087	Lipids and lipid-like molecules	Fatty Acyls	Fatty Acids and Conjugates	44.3	26.9	M+H	C14H12O2	120.195	126.856	115.73	125.156	145.8	121.402	125.967	107.474	190.226	76.9119	132.354	89.1798	119.462	106.095	162.917	126.376	128.365	77.4278
6.62_315.1801m/z	315.18	6.61795	neg	Menthol-glucoronide	HMDB0060004	Lipids and lipid-like molecules	Prenol lipids	Terpene glycosides	44.3	43	M-H	C16H28O6	4.46475	5.24403	4.17911	1.63966	2.90011	1.0324	1.61734	5.87157	4.57288e-07	2.39033	3.60316	7.44889	2.02045	1.46091	0.465172	3.24859	4.32454	4.57288e-07
6.63_149.0956m/z	149.096	6.62808	pos	5-Hydroxy-p-mentha-6,8-dien-2-one	HMDB0037011	Lipids and lipid-like molecules	Prenol lipids	Monoterpenoids	44.3	29.1	M+H-H2O	C10H14O2	5.14926	13.0134	7.51406	16.7561	10.4132	6.8737	16.2019	13.9116	24.7211	6.30715	9.07196	7.22165	9.91028	8.63347	17.7017	11.7265	6.99013	4.57288e-07
7.53_277.2145m/z	277.215	7.52852	pos	13-hexadecenoic acid	LMFA01030263	Lipids and lipid-like molecules	Fatty Acyls	Fatty Acids and Conjugates	44.3	32.8	M+Na	C16H30O2	50.097	42.3614	37.4824	44.6222	44.409	43.6928	28.335	39.982	42.0198	40.063	37.5084	46.1715	36.1868	31.2264	45.9489	47.3739	44.7101	27.8605
9.87_275.1992m/z	275.199	9.86818	pos	Palmitolinoleic acid	LMFA01030275	Lipids and lipid-like molecules	Fatty Acyls	Fatty acids and conjugates	44.3	49.7	M+Na	C16H28O2	55.4557	40.8741	48.1235	41.4282	49.1057	32.7399	43.8144	50.0884	40.7027	42.0444	46.8979	54.8937	55.3296	39.9759	41.1273	53.8633	50.3514	41.0051
14.83_476.4080m/z	476.408	14.8348	pos	Theonellasterol E	LMST01040184	Lipids and lipid-like molecules	Sterol Lipids	Sterols	44.2	33	M+NH4	C30H50O3	48.2522	73.0745	10.8634	4.57288e-07	1.57534	33.4656	4.57288e-07	8.87969	2.38823	30.3131	5.62468	4.57288e-07	21.1031	171.197	15.013	2.83027	0.033528	0.749373
2.26_293.1109n	292.104	2.2626	neg	(3R)-3,4-Dihydroxy-3-(hydroxymethyl)butanenitrile 4-glucoside	HMDB0034085	Lipids and lipid-like molecules	Glycerolipids	Glycosylglycerols	44.2	24.3	M-H, 2M-H	C11H19NO8	167.127	99.5948	59.611	244.261	105.956	80.817	70.9658	209.279	172.735	300.204	59.495	94.7774	220.991	219.201	273.103	152.991	156.091	40.591
4.31_259.0813m/z	259.081	4.30712	neg	1-O-(4-hydroxy-2-methylene-butanoyl)-beta-D-glucopyranose	LMFA13010041	Lipids and lipid-like molecules	Fatty Acyls	Fatty acyl glycosides	44.2	38.3	M-H2O-H	C11H18O8	1.57201	5.30796	6.91531	10.6842	4.95631	1.7291	12.4935	2.41732	7.15338	5.83505	4.43779	5.75262	7.07039	2.48315	3.83666	4.7695	9.36067	4.57288e-07
4.76_229.1079m/z	229.108	4.76025	neg	9-oxo-2E-decenoic acid	LMFA01060082	Lipids and lipid-like molecules	Fatty Acyls	Fatty Acids and Conjugates	44.2	28.5	M+FA-H	C10H16O3	3.39734	10.0484	26.3931	18.3618	11.9041	5.55082	41.6798	2.68026	59.1139	8.61199	12.0965	4.11286	65.8449	20.8738	34.3441	18.9657	15.63	4.57288e-07
5.68_219.0659m/z	219.066	5.68335	neg	3-carboxy-4-methyl-5-propylene-2-furanpropanoic acid	LMFA01150065	Lipids and lipid-like molecules	Fatty Acyls	Fatty Acids and Conjugates	44.2	36.2	M-H2O-H	C12H14O5	9.50677	6.43168	8.8693	11.3782	7.81951	6.21393	16.2202	5.20527	8.66157	7.75844	8.46554	6.7449	5.62187	11.4164	6.66905	6.0232	22.6356	4.57288e-07
8.76_275.1995m/z	275.199	8.76143	pos	12-oxo-PDA	LMFA02010001	Lipids and lipid-like molecules	Fatty Acyls	Octadecanoids	44.2	33.5	M+H-H2O	C18H28O3	20.2043	15.3639	17.4039	15.6694	17.408	14.6021	12.1603	12.5109	15.5361	16.5252	18.0406	16.7179	18.6263	14.9723	17.5249	17.37	17.1159	14.7943
9.00_501.3195m/z	501.319	8.99957	pos	1-O-alpha-D-glucopyranosyl-1,2-nonadecandiol	LMFA13010006	Lipids and lipid-like molecules	Fatty Acyls	Fatty acyl glycosides	44.2	32.3	M+K	C25H50O7	22.2917	7.40621	8.16246	0.771144	7.59204	4.57288e-07	2.92249	4.1627	12.3595	1.24762	2.99453	3.96331	7.65581	2.9018	14.2064	5.96036	4.45835	4.57288e-07
12.56_271.2287m/z	271.229	12.5566	neg	2-hydroxyhexadecanoic acid	34495	Lipids and lipid-like molecules	Fatty Acyls	Fatty acids and conjugates	44.1	38.5	M-H	C16H32O3	43.4365	29.647	41.8234	19.8285	16.5006	43.7078	37.0122	18.0144	34.9095	34.8297	37.1148	37.8746	26.4185	38.1748	23.4678	31.8773	42.9925	49.2835
4.89_322.1616n	321.145	4.8859	neg	Butyl (S)-3-hydroxybutyrate glucoside	HMDB0031694	Lipids and lipid-like molecules	Fatty Acyls	Fatty acyl glycosides	44.1	34.1	M-H2O-H, M-H	C14H26O8	26.8061	39.8896	36.6579	27.2259	36.5775	25.7559	31.1987	31.2756	35.208	42.4975	29.6308	40.1181	28.0231	23.5176	25.1703	42.8242	41.9863	15.7155
5.65_227.1079m/z	227.108	5.64535	neg	Zedoarol	HMDB0038202	Lipids and lipid-like molecules	Prenol lipids	Sesquiterpenoids	44.1	30.5	M-H2O-H	C15H18O3	222.197	177.479	164.517	178.483	244.094	152.763	144.896	166.806	258.962	96.8333	233.65	104.706	159.878	139.825	335.251	229.977	146.291	57.7536
5.85_470.1920m/z	470.192	5.8498	pos	Melleolide M	HMDB0035068	Lipids and lipid-like molecules	Prenol lipids	Sesquiterpenoids	44.1	55.1	M+NH4	C23H29ClO7	4.11043	1.3542	2.73138	1.78626	3.50122	1.52422	3.6763	2.88393	3.00091	3.67686	3.60977	2.26975	3.64293	2.89358	4.57288e-07	4.57288e-07	4.74816	1.15562
5.89_517.2073m/z	517.207	5.88583	neg	Quassimarin	HMDB0036888	Lipids and lipid-like molecules	Prenol lipids	Terpene lactones	44.1	38.6	M-H2O-H	C27H36O11	81.1411	72.7703	58.62	69.8611	78.6682	60.1488	57.4602	58.8769	76.3111	55.3669	70.1093	45.4044	66.8853	50.3863	90.7494	85.773	55.6583	11.3819
6.84_587.2840m/z	587.284	6.83857	pos	Scilliroside	LMST01130007	Lipids and lipid-like molecules	Sterol Lipids	Sterols	44.1	39.9	M+H-H2O	C32H44O11	5.13133	3.93491	3.50384	4.76756	5.93866	4.76515	7.27439	3.14808	6.22349	4.11328	7.0346	4.42327	3.1908	3.2266	2.84525	4.74929	6.61306	4.57288e-07
6.96_226.0985n	227.106	6.95788	pos	7-Hydroxyflavan	LMPK12020227	Lipids and lipid-like molecules	Polyketides	Flavonoids	44.1	28.5	M+H-H2O, M+H	C15H14O2	495.472	425.539	739.037	676.729	786.246	689.856	940.128	644.754	377.744	889.712	575.087	619.618	594.146	736.763	402.236	512.126	901.603	529.375
7.07_271.1547m/z	271.155	7.07375	neg	4,5-Dihydrovomifoliol	HMDB0040615	Lipids and lipid-like molecules	Prenol lipids	Sesquiterpenoids	44.1	31.4	M+FA-H	C13H22O3	44.0433	52.3743	76.5463	41.5903	58.5779	22.274	37.6084	34.7078	71.1527	35.2595	42.5649	44.1092	38.3482	34.5479	55.6623	65.5138	47.4061	14.9516
7.64_247.1318m/z	247.132	7.63678	pos	Annuolide C	HMDB0036488	Lipids and lipid-like molecules	Prenol lipids	Terpene lactones	44.1	34	M+H	C15H18O3	5.00834	7.8274	5.78921	3.54661	4.11294	3.23903	9.05193	7.52381	3.52104	8.10916	3.51062	7.92391	4.28753	5.42363	4.57288e-07	4.65756	7.78221	2.4342
13.29_245.2270m/z	245.227	13.2884	pos	6-[3]-ladderane-1-hexanol	LMFA05000065	Lipids and lipid-like molecules	Fatty Acyls	Fatty alcohols	44	28.6	M+H-H2O	C18H30O	25.8027	27.4267	0.67816	17.3176	4.02191	11.6001	12.0014	46.3789	14.2111	39.2522	7.02929	24.0551	50.4294	35.4365	8.31349	3.41506	11.6161	3.37303
3.73_304.1379m/z	304.138	3.72712	pos	3-Hydroxy-4,6-heptadiyne-1-yl 1-glucoside	HMDB0038964	Lipids and lipid-like molecules	Fatty Acyls	Fatty acyl glycosides	44	27.5	M+NH4	C13H18O7	29.5827	38.5516	29.7488	30.5272	22.6774	18.9429	27.4469	24.2731	22.9859	27.8125	22.0632	34.2309	28.4115	22.9872	21.4294	25.1065	41.0396	17.6606
4.55_457.1104m/z	457.11	4.5459	pos	Oleoside dimethyl ester	HMDB0031350	Lipids and lipid-like molecules	Prenol lipids	Terpene glycosides	44	23.8	M+K	C18H26O11	40.6467	36.8762	25.0734	36.7702	19.0693	9.4509	47.0176	58.1604	30.108	34.6568	16.9819	19.6462	78.5099	53.7711	32.46	32.3386	57.4764	23.8262
5.51_350.1232m/z	350.123	5.5095	pos	3'-Deoxydryopteric acid	LMPK12020034	Lipids and lipid-like molecules	Polyketides	Flavonoids	44	26.3	M+NH4	C17H16O7	6.24583	10.2642	6.65464	9.60967	10.396	7.97776	9.1576	8.01087	10.3063	9.97888	9.01843	9.63708	8.9201	6.77566	7.59448	7.73333	13.7355	3.55804
6.24_199.0975m/z	199.098	6.23897	neg	cis-4-Decenedioic acid	HMDB0000603	Lipids and lipid-like molecules	Fatty Acyls	Fatty acids and conjugates	44	30.6	M-H	C10H16O4	23.0949	48.7094	36.4789	59.8593	28.9899	50.7874	38.0143	76.1856	39.3793	20.763	29.7432	22.2163	21.1186	43.7709	51.4677	40.8952	30.1079	7.03928
6.30_479.1697m/z	479.17	6.30213	neg	Scandenin	LMPK12160022	Lipids and lipid-like molecules	Polyketides	Flavonoids	44	31.4	M+FA-H	C26H26O6	51.1462	59.1302	51.6275	44.9887	84.7175	40.8381	40.7921	45.5183	72.0619	25.6538	61.8326	37.783	38.746	33.4277	56.3993	49.1965	14.6806	2.88804
7.03_565.2250m/z	565.225	7.03305	pos	2-O-(beta-D-galactopyranosyl-(1->6)-beta-D-galactopyranosyl) 2S-hydroxyundecanoic acid	LMFA13010047	Lipids and lipid-like molecules	Fatty Acyls	Fatty acyl glycosides	44	27	M+K	C23H42O13	6.71906	7.71488	5.62228	3.96848	8.01616	17.9069	5.62204	4.90874	3.42787	3.75304	7.54039	4.28848	9.43317	7.91201	3.88044	4.9095	7.25098	11.9392
7.19_248.1404n	249.148	7.19253	pos	Annuolide E	HMDB0038326	Lipids and lipid-like molecules	Prenol lipids	Terpene lactones	44	25.8	M+H-H2O, M+H	C15H20O3	48.329	48.3898	44.2889	47.4943	43.0764	28.9505	53.0797	27.9468	54.6525	38.619	34.7233	44.7795	34.7968	39.4175	30.776	53.9343	50.8691	17.2545
7.54_607.3106m/z	607.311	7.54318	pos	Cholic acid glucuronide	LMST05010044	Lipids and lipid-like molecules	Steroids and steroid derivatives	Steroidal glycosides	44	28.3	M+Na	C30H48O11	16.5387	55.068	20.0088	9.59538	24.7597	7.87041	27.1438	64.4254	32.8115	11.1038	37.102	22.2318	8.32724	13.7213	35.7228	33.7012	49.5702	3.06372
11.04_325.2384m/z	325.238	11.0405	neg	Linoleic acid	HMDB0000673	Lipids and lipid-like molecules	Fatty Acyls	Lineolic acids and derivatives	43.9	25.9	M+FA-H	C18H32O2	19.3733	4.57288e-07	31.0233	39.9588	30.233	24.9506	16.8675	35.883	4.57288e-07	142.623	13.0535	4.57288e-07	8.43639	90.8188	120.617	22.1026	26.0259	5.62371
11.18_270.2191n	288.252	11.1761	pos	16-hydroxy-9E-hexadecenoic acid	LMFA01050192	Lipids and lipid-like molecules	Fatty Acyls	Fatty Acids and Conjugates	43.9	24.1	M+H, M+NH4	C16H30O3	12.3769	10.8053	14.3198	9.96276	13.1111	20.2214	14.2349	15.1357	14.9213	12.663	12.731	13.9743	21.4197	29.4507	18.9693	19.031	21.9046	41.1192
11.21_321.2408m/z	321.241	11.2059	pos	13-HpOME(14E)	LMFA02000098	Lipids and lipid-like molecules	Fatty Acyls	Octadecanoids	43.9	33.6	M+Na	C18H34O3	104.699	112.586	131.959	113.421	121.526	130.161	113.322	114.561	117.937	101.971	117.063	109.321	108.637	121.788	120.297	114.058	104.554	180.574
15.15_594.4921m/z	594.492	15.1459	pos	1-(O-alpha-D-glucopyranosyl)-(1,3R,25R)-hexacosanetriol	LMFA13010010	Lipids and lipid-like molecules	Fatty Acyls	Fatty acyl glycosides	43.9	25.7	M+NH4	C32H64O8	443.299	486.707	513.322	449.3	427.941	598.909	474.575	495.948	468.259	414.035	500.556	515.027	406.07	474.574	455.286	487.501	450.169	910.496
4.45_213.0767m/z	213.077	4.44543	neg	Ethyl 2-furanpropionate	HMDB0032921	Lipids and lipid-like molecules	Fatty Acyls	Fatty acid esters	43.9	23.4	M+FA-H	C9H12O3	1.84977	1.83814	11.8878	1.43443	3.24415	9.72058	3.46273	125.797	4.57288e-07	8.31328	0.899111	7.47715	11.4935	12.5805	8.88723	14.6651	6.20176	19.6557
5.15_203.1291m/z	203.129	5.15138	neg	6-oxo-Nonan-1-ol	LMFA05000138	Lipids and lipid-like molecules	Fatty Acyls	Fatty alcohols	43.9	26.8	M+FA-H	C9H18O2	82.263	98.8393	149.005	104.115	166.786	94.704	107.112	199.838	98.0777	67.246	154.514	115.135	81.1848	107.69	139.745	125.932	118.789	148.393
5.63_631.1815m/z	631.182	5.63268	neg	Mosloflavanone	LMPK12140692	Lipids and lipid-like molecules	Polyketides	Flavonoids	43.9	26.7	2M-H	C17H16O6	12.4878	6.74404	2.95301	3.61426	5.71398	4.59322	7.69075	6.4939	15.4433	4.5112	12.9568	6.45852	8.42997	4.49028	22.39	5.51052	7.07249	4.57288e-07
5.90_287.0216m/z	287.022	5.89833	neg	4-hydroxy-5-[4-hydroxy-3-(sulfooxy)phenyl]pentanoic acid	HMDB0127746	Lipids and lipid-like molecules	Fatty Acyls	Fatty acids and conjugates	43.9	35.9	M-H2O-H	C11H14O8S	30.6441	37.3086	50.2075	31.4229	24.8343	34.2009	27.3123	26.758	27.8526	22.0264	29.459	23.1036	23.9652	27.6467	25.7084	23.798	21.3341	33.1572
6.94_214.0995n	213.092	6.94392	neg	4E,6E,12Z-Tetradecatriene-8,10-diynoic acid	LMFA01031065	Lipids and lipid-like molecules	Fatty Acyls	Fatty Acids and Conjugates	43.9	25.7	M-H, M+FA-H	C14H14O2	44.183	40.0013	73.9714	62.7446	88.0136	68.4157	91.3105	66.1199	36.9951	88.7486	59.554	61.1348	57.6998	61.5011	40.3037	47.4522	88.4815	43.6704
10.33_355.2484m/z	355.248	10.3345	neg	13,14-dihydro-PGE1	36193	Lipids and lipid-like molecules	Fatty Acyls	Eicosanoids	43.8	34.9	M-H	C20H36O5	30.1298	32.5113	50.2108	23.963	42.1671	19.1928	58.4501	16.5883	32.9772	24.7137	38.4307	35.9238	22.1091	19.8073	24.8906	46.5708	45.3336	8.04309
4.56_145.0505m/z	145.05	4.5586	neg	Adipic acid	HMDB0000448	Lipids and lipid-like molecules	Fatty Acyls	Fatty acids and conjugates	43.8	27.6	M-H	C6H10O4	19.5299	13.3999	9.39984	11.7714	27.46	10.9619	12.7879	20.5835	26.1486	16.6594	9.59981	22.2198	13.2204	14.4065	24.8094	24.515	29.9493	8.55028
5.34_373.1159m/z	373.116	5.34137	neg	Caryoptosidic acid	HMDB0034249	Lipids and lipid-like molecules	Prenol lipids	Terpene glycosides	43.8	42.5	M-H2O-H	C16H24O11	12.4177	17.7757	18.4072	20.2642	20.1499	11.5855	15.8092	14.4859	21.5801	13.8155	18.3545	17.8027	13.2292	13.5817	21.7043	22.8227	23.4716	2.41116
5.98_219.1368m/z	219.137	5.98497	pos	12,13-Dimethyl-5,14-dioxabicyclo[9.2.1]-tetradeca-1(13),11-dien-4-one	LMFA07040039	Lipids and lipid-like molecules	Fatty Acyls	Fatty esters	43.8	32.6	M+H-H2O	C14H20O3	31.4002	28.7117	33.8446	28.1191	28.6583	24.3657	29.1859	23.4395	27.7144	21.9331	26.9811	23.9195	25.5836	27.7162	22.7678	29.2177	26.7341	32.9018
6.23_438.1666n	421.163	6.22862	pos	1'''-Hydroxy-2''',3'''-Epoxylupinifolin	LMPK12140323	Lipids and lipid-like molecules	Polyketides	Flavonoids	43.8	25	M+H-H2O, M+NH4, M+Na, M+H	C25H26O7	152.934	135.053	182.522	136.154	130.105	206.257	137.402	120.544	101.352	216.496	116.634	252.711	151.501	160.293	77.7438	205.095	326.095	174.084
7.17_215.1287m/z	215.129	7.1689	neg	(S,E)-2,6-Dimethyl-5,7-octadiene-2,3-diol	HMDB0035122	Lipids and lipid-like molecules	Fatty Acyls	Fatty alcohols	43.8	29.9	M+FA-H	C10H18O2	35.3024	39.457	45.0749	22.9381	39.6249	20.0663	16.0687	30.3017	33.4022	10.9023	47.654	25.2773	25.2746	26.2201	66.6755	23.9791	26.1195	8.96196
9.87_304.2836m/z	304.284	9.86818	pos	17-hydroxy-heptadecanoic acid	LMFA01050053	Lipids and lipid-like molecules	Fatty Acyls	Fatty Acids and Conjugates	43.8	24.7	M+NH4	C17H34O3	256.349	173.223	162.567	114.805	205.508	191.611	237.801	193.736	165.261	173.42	170.588	118.702	154.76	180.274	203.647	171.85	209.033	495.802
9.97_490.3640n	473.361	9.96718	pos	Ganoderiol H	HMDB0037783	Lipids and lipid-like molecules	Prenol lipids	Triterpenoids	43.8	25	M+H-H2O, M+Na, M+NH4, M+H	C30H50O5	271.67	241.889	179.845	159.926	517.047	33.4606	330.896	436.784	342.635	129.363	289.835	401.622	289.809	232.859	324.211	202.818	199.431	179.839
11.47_287.2007m/z	287.201	11.4731	pos	16a-Hydroxydehydroisoandrosterone	HMDB0000352	Lipids and lipid-like molecules	Steroids and steroid derivatives	Androstane steroids	43.7	21.6	M+H-H2O	C19H28O3	0.492031	0.728235	0.713135	0.416661	0.367926	0.942992	0.568815	0.49235	0.517783	0.493028	59.6808	0.388616	0.804941	0.412917	0.505276	0.176834	0.51442	1.38589
6.13_263.1285m/z	263.128	6.12565	neg	Tatridin B	HMDB0036931	Lipids and lipid-like molecules	Prenol lipids	Terpene lactones	43.7	34.4	M-H	C15H20O4	4.66517	5.70968	11.9017	8.49973	12.6222	4.80715	12.6706	57.4872	8.75541	6.71027	12.5459	28.3047	10.54	8.09756	15.5744	13.4462	13.9751	3.2083
7.44_327.2170m/z	327.217	7.44038	neg	ent-16-F1t-PhytoP	LMFA02030010	Lipids and lipid-like molecules	Fatty Acyls	Octadecanoids	43.7	31.1	M-H	C18H32O5	221.857	156.751	187.258	169.096	275.906	160.439	143.04	174.106	148.207	189.794	170.995	247.295	164.72	208.804	167.96	195.922	202.06	298.189
10.21_321.2401m/z	321.24	10.2102	pos	17-HOME(9Z)	LMFA02000180	Lipids and lipid-like molecules	Fatty Acyls	Octadecanoids	43.6	23.8	M+Na	C18H34O3	22.5718	18.5185	22.8532	20.7311	21.8549	20.4975	18.9518	19.5163	17.7209	16.5369	23.432	17.4044	21.2176	21.1278	19.25	20.5643	18.6355	21.8595
10.80_295.2266m/z	295.227	10.798	pos	Dihydroxychaulmoogric acid	LMFA01140029	Lipids and lipid-like molecules	Fatty Acyls	Fatty Acids and Conjugates	43.6	24.1	M+H-H2O	C18H32O4	91.8633	85.5695	106.415	97.909	126.176	116.459	130.666	153.727	119.786	140.535	122.335	111.806	186.804	109.484	107.24	82.4935	107.461	209.891
11.07_487.3399m/z	487.34	11.0666	pos	Quillaic acid	LMPR0106150037	Lipids and lipid-like molecules	Prenol lipids	Isoprenoids	43.6	32.2	M+H	C30H46O5	25.1208	26.602	10.6136	10.0346	52.1947	11.8633	9.71214	26.0306	17.4183	13.3874	13.8853	17.8517	26.4186	11.1902	15.4956	50.2825	18.8329	7.30403
11.24_381.2646m/z	381.265	11.2426	neg	5-Butyl-3,4-dimethyl-2-furanundecanoic acid	HMDB0112072	Lipids and lipid-like molecules	Fatty Acyls	Fatty acids and conjugates	43.6	28	M+FA-H	C21H36O3	65.5816	22.6595	60.9686	50.8677	21.7222	106.762	17.6142	41.4995	88.2054	18.4392	72.57	130.67	38.3575	20.9871	116.393	97.6971	32.4752	94.2464
14.66_356.2786m/z	356.279	14.661	pos	Sterebin E	HMDB0035379	Lipids and lipid-like molecules	Prenol lipids	Diterpenoids	43.6	26.1	M+NH4	C20H34O4	57.1469	67.5488	101.271	77.3562	64.414	90.5359	67.1467	101.364	100.025	73.9674	85.8804	69.5475	53.7214	81.3418	83.8142	88.4298	87.2644	142.229
14.88_700.5660m/z	700.566	14.8776	pos	PE(P-20:0/15:0)	LMGP02030066	Lipids and lipid-like molecules	Glycerophospholipids	Glycerophosphoethanolamines	43.6	32	M+H-H2O	C40H80NO7P	665.926	717.228	830.454	702.844	585.684	706.739	541.525	604.829	557.746	456.21	594.17	462.569	486.399	597.364	494.821	512.852	487.933	1128.79
4.44_452.1314n	470.165	4.43957	pos	3,4,5-trihydroxy-6-{[2-hydroxy-1-(7-methoxy-2-oxo-2H-chromen-8-yl)-3-methylbut-3-en-1-yl]oxy}oxane-2-carboxylic acid	HMDB0132715	Lipids and lipid-like molecules	Fatty Acyls	Fatty acyl glycosides	43.6	25.5	M+H-H2O, M+H, M+NH4	C21H24O11	124.606	119.081	114.219	125.898	102.966	66.6737	118.519	102.093	114.216	108.371	109.117	110.533	90.7027	94.7704	100.209	136.084	141.102	31.4214
5.42_183.1019m/z	183.102	5.4172	neg	(1'R)-Nepetalic acid	HMDB0036117	Lipids and lipid-like molecules	Prenol lipids	Monoterpenoids	43.6	34.2	M-H	C10H16O3	7.12075	16.0369	8.84727	6.50559	7.67303	6.43247	13.9302	8.22116	8.43315	10.2552	11.8883	6.44045	8.04922	6.59937	9.94305	8.45298	11.4304	4.57288e-07
9.09_387.1789m/z	387.179	9.0874	pos	Blumealactone A	HMDB0036665	Lipids and lipid-like molecules	Prenol lipids	Monoterpenoids	43.6	24.5	M+Na	C20H28O6	32.2582	18.2475	40.9695	26.3745	27.6716	77.1327	41.7501	25.5933	33.5077	84.7998	18.5177	26.0074	8.57874	28.8376	23.9993	24.5608	14.5815	99.4512
9.62_269.1756m/z	269.176	9.61788	neg	Alepric acid	LMFA01030191	Lipids and lipid-like molecules	Fatty Acyls	Fatty Acids and Conjugates	43.6	22.8	M+FA-H	C14H24O2	55.1986	49.2691	61.0381	50.0136	63.5333	40.4826	54.3827	38.9599	60.7542	34.9462	69.6154	41.1118	41.6319	37.698	58.2479	55.3684	43.6627	15.8452
9.72_327.2173m/z	327.217	9.71955	neg	12S-hydroxy-16-heptadecynoic acid	LMFA01050146	Lipids and lipid-like molecules	Fatty Acyls	Fatty Acids and Conjugates	43.6	26.5	M+FA-H	C17H30O3	115.551	86.1506	195.208	100.446	221.329	164.838	113.124	215.839	186.745	69.2906	160.51	113.054	175.287	90.1849	209.7	152.1	95.7371	76.1144
11.98_328.3196m/z	328.32	11.9843	pos	17Z-octadecenoic acid	LMFA01030082	Lipids and lipid-like molecules	Fatty Acyls	Fatty Acids and Conjugates	43.5	34.5	M+NH4	C20H38O2	22.0579	24.2674	24.0614	20.3706	18.7569	21.9838	18.7602	16.0969	19.1091	12.9612	21.3329	14.5736	14.1612	16.2464	13.0169	18.9483	13.269	39.333
5.53_358.2209m/z	358.221	5.525	pos	11-dehydro-2,3-dinor-TXB2	LMFA03030013	Lipids and lipid-like molecules	Fatty Acyls	Eicosanoids	43.5	30.3	M+NH4	C18H28O6	26.6525	15.3207	17.8268	17.639	19.2831	12.68	15.4521	15.026	16.9002	15.1269	15.4113	19.8965	12.334	11.8989	17.7291	19.8028	21.6191	2.98114
8.72_286.2136n	309.206	8.71743	pos	16-Hydroxy-10-oxohexadecanoic acid	HMDB0041287	Lipids and lipid-like molecules	Fatty Acyls	Fatty acids and conjugates	43.5	23.6	M+H-H2O, M+Na, M+H	C16H30O4	152.148	152.29	161.683	160.673	152.266	185.433	158.186	169.005	145.511	177.622	137.354	144.548	152.818	173.316	145.132	143.323	157.196	235.482
9.09_432.2366m/z	432.237	9.0874	pos	Eplerenone	HMDB0014838	Lipids and lipid-like molecules	Steroids and steroid derivatives	Steroid lactones	43.5	24.4	M+NH4	C24H30O6	37.0726	23.5275	47.7645	30.6988	34.0611	97.2658	53.0556	34.3793	45.3172	108.777	22.9285	33.6556	11.3594	39.5431	32.4887	33.6266	19.1115	150.256
9.68_504.3432n	505.35	9.67752	pos	Myrianthic acid	HMDB0035875	Lipids and lipid-like molecules	Prenol lipids	Triterpenoids	43.5	34.2	M+H, M+NH4	C30H48O6	12.8411	12.1734	9.54281	9.52173	16.0278	10.9124	9.51885	10.7109	7.96463	12.4317	7.62715	22.9983	13.2007	17.0794	3.8991	11.4117	22.1648	9.82332
11.84_468.3224n	469.33	11.8351	pos	Uralenolide	HMDB0038797	Lipids and lipid-like molecules	Steroids and steroid derivatives	Unclassified	43.4	25.5	M+H, M+NH4, M+Na	C30H44O4	155.567	365.948	208.179	192.309	293.239	117.741	351.958	174.478	167.797	99.3262	123.978	199.937	133.007	161.146	96.9641	163.019	158.253	150.932
15.03_579.5367m/z	579.537	15.0273	pos	DG(16:0/18:0/0:0)	HMDB0007100	Lipids and lipid-like molecules	Glycerolipids	Diradylglycerols	43.4	56.7	M+H-H2O	C37H72O5	116.974	128.24	144.072	138.807	164.032	168.079	143.548	157.625	123.848	108.167	144.171	135.752	110.199	141.272	119.179	153.511	128.402	317.525
4.46_223.0603m/z	223.06	4.4581	neg	4-methyl-5-carboxyethyl-2-furanacrylic acid	LMFA01150052	Lipids and lipid-like molecules	Fatty Acyls	Fatty Acids and Conjugates	43.4	34.3	M-H	C11H12O5	3.37205	8.29653	6.32964	5.08772	7.4044	10.0248	5.05454	3.45219	5.50822	4.1948	7.04204	3.79921	5.91919	5.9799	9.7286	5.43809	4.05208	2.28408
5.15_290.0664m/z	290.066	5.15138	neg	Indoxyl glucuronide	HMDB0010319	Lipids and lipid-like molecules	Steroids and steroid derivatives	Steroidal glycosides	43.4	27.1	M-H2O-H	C14H15NO7	66.7952	75.3717	70.7887	80.1149	62.1911	63.037	68.2677	66.1867	60.1632	94.1543	70.6213	83.7919	73.8165	64.4136	50.9528	91.6067	100.041	29.3823
5.37_253.1785m/z	253.178	5.36883	pos	2-hydroxy-tridecanoic acid	LMFA01050040	Lipids and lipid-like molecules	Fatty Acyls	Fatty Acids and Conjugates	43.4	26	M+Na	C13H26O3	41.5551	37.3745	39.9716	39.393	35.9695	35.1209	38.1853	30.4667	37.1398	31.1195	32.6485	36.6475	32.2079	30.6605	35.2479	41.2351	41.0417	28.5004
5.61_395.1699m/z	395.17	5.60735	neg	3,4,5-trihydroxy-6-{[1-hydroxy-2-(phenylmethylidene)heptan-3-yl]oxy}oxane-2-carboxylic acid	HMDB0126523	Lipids and lipid-like molecules	Fatty Acyls	Fatty acyl glycosides	43.4	29.4	M-H	C20H28O8	20.0496	30.6686	27.1006	18.7459	22.458	12.0064	21.7481	16.7692	32.8065	17.1215	19.6177	23.1227	31.7137	20.4007	29.6112	57.0117	23.5616	6.75671
8.10_305.1754m/z	305.175	8.10083	neg	Cibaric acid	LMFA02000289	Lipids and lipid-like molecules	Fatty Acyls	Lineolic acids and derivatives	43.4	31.4	M-H2O-H	C18H28O5	4.57288e-07	4.57288e-07	12.5023	5.94975	13.7202	2.8155	4.57288e-07	107.782	2.01652	1.20591	4.34898	8.60882	2.75087	6.23829	4.75965	12.3201	14.0215	9.78472
8.13_265.1442m/z	265.144	8.12617	neg	13-Tetradecene-1,3-diyne-6,7-diol	HMDB0039539	Lipids and lipid-like molecules	Fatty Acyls	Fatty alcohols	43.4	33.7	M+FA-H	C14H20O2	37.9572	17.7571	19.1793	25.6573	23.8024	8.27001	20.6202	9.74981	23.3061	18.2054	11.3005	23.7024	19.9295	13.4045	18.8214	26.8298	30.6285	2.17236
8.49_265.1790m/z	265.179	8.48645	pos	Lactapiperanol C	HMDB0033630	Lipids and lipid-like molecules	Prenol lipids	Diterpenoids	43.4	25.1	M+H-H2O	C16H26O4	148.946	163.012	195.999	142.655	176.307	150.726	145.207	223.124	181.525	125.215	163.281	151.997	242.935	125.859	191.793	190.08	183.338	129.68
11.40_294.2186n	295.226	11.3989	pos	9-OxoODE	HMDB0004669	Lipids and lipid-like molecules	Fatty Acyls	Lineolic acids and derivatives	43.3	23	M+H, M+Na, M+H-H2O	C18H30O3	761.848	343.561	182.883	212.099	234.63	262.871	411.894	438.728	570.381	948.918	389.218	504.525	714.824	745.41	200.491	215.588	424.459	514.445
13.20_669.4586m/z	669.459	13.1974	pos	PE-Cer(d14:2(4E,6E)/18:0(2OH))	LMSP03020067	Lipids and lipid-like molecules	Sphingolipids	Phosphosphingolipids	43.3	35.2	M+Na	C34H67N2O7P	1.79635	19.1806	6.96641	4.68299	19.0418	36.2705	4.57288e-07	1.66376	4.57288e-07	8.76173	21.5548	4.57288e-07	8.04645	4.57288e-07	47.8193	1.01591	15.0332	4.57288e-07
4.45_323.1694m/z	323.169	4.45473	pos	Butyl 3-O-beta-D-glucopyranosyl-butanoate	LMFA13010043	Lipids and lipid-like molecules	Fatty Acyls	Fatty acyl glycosides	43.3	30.3	M+H	C14H26O8	23.2819	25.2884	19.157	24.947	16.2171	22.1211	22.2878	18.2072	25.2858	20.0611	21.0257	13.5488	18.0436	32.5043	21.3184	16.658	20.0901	9.00672
5.16_247.1186m/z	247.119	5.16405	neg	Prenyl glucoside	HMDB0031876	Lipids and lipid-like molecules	Fatty Acyls	Fatty acyl glycosides	43.3	29.8	M-H	C11H20O6	6.98026	9.03163	8.02383	7.62048	6.83747	11.763	10.0464	9.53644	6.44758	6.90596	9.45367	8.61168	7.17202	9.70338	8.74607	9.35397	9.63405	16.3159
6.14_153.0917m/z	153.092	6.13832	neg	Dendryphiellic acid A	LMFA01020398	Lipids and lipid-like molecules	Fatty Acyls	Fatty Acids and Conjugates	43.3	27.6	M-H	C9H14O2	4.57288e-07	4.57288e-07	4.95099	1.86219	22.0203	2.11114	4.57288e-07	75.4061	5.92517	1.58878	13.2608	8.47867	3.99365	13.1955	13.7418	2.30342	5.64676	1.48777
7.31_225.1130m/z	225.113	7.31057	neg	Norecasantalic acid	HMDB0036817	Lipids and lipid-like molecules	Prenol lipids	Monoterpenoids	43.3	23	M+FA-H	C11H16O2	5.29323	62.9509	3.07717	23.5274	8.11979	37.5487	91.5616	13.7223	0.724119	62.4471	33.0012	3.2563	15.2713	4.91274	5.28988	5.44299	51.7998	54.8505
8.09_309.2055m/z	309.205	8.0888	pos	16-D1t-PhytoP	LMFA02030035	Lipids and lipid-like molecules	Fatty Acyls	Octadecanoids	43.3	21.7	M+H-H2O	C18H30O5	356.503	283.881	307.193	291.176	316.282	309.09	277.78	286.944	276.904	246.386	288.783	298.149	249.814	258.441	294.406	315.47	290.777	359.456
8.76_293.2086m/z	293.209	8.76143	pos	16-hydroxy-9Z-hexadecenoic acid	LMFA01050193	Lipids and lipid-like molecules	Fatty Acyls	Fatty Acids and Conjugates	43.3	21	M+Na	C16H30O3	125.445	117.408	118.928	117.825	120.463	119.589	110.364	104.258	110.359	95.7467	108.085	106.75	101.465	103.35	115.372	120.081	106.497	148.603
9.50_414.2836m/z	414.284	9.50187	pos	Sphingofungin C	LMSP01080063	Lipids and lipid-like molecules	Sphingolipids	Sphingoid bases	43.3	23.5	M+H-H2O	C22H41NO7	75.971	84.8562	88.8251	87.2354	83.0919	120.533	88.7267	95.8267	106.724	90.5367	116.661	85.4012	85.8534	96.0645	105.181	97.2961	93.0847	251.946
10.71_412.3407m/z	412.341	10.7089	pos	Petromyzonol	LMST04010301	Lipids and lipid-like molecules	Sterol Lipids	Bile acids and derivatives	43.2	22.1	M+NH4	C24H42O4	118.498	148.215	101.757	117.561	132.654	139.239	122.023	129.28	121.511	103.165	160.275	139.358	167.144	116.897	74.4737	170.197	160.821	180.512
10.96_315.1933m/z	315.193	10.9626	pos	9-hydroxy-10E,14Z-octadecadien-12-ynoic acid	LMFA02000192	Lipids and lipid-like molecules	Fatty Acyls	Octadecanoids	43.2	20.6	M+Na	C18H28O3	60.1934	32.3658	27.7534	25.2233	32.4443	31.6667	43.86	42.4216	42.8264	50.3057	33.2095	45.7122	44.646	58.3226	29.4475	33.1605	56.4426	62.7848
11.94_365.2705m/z	365.271	11.9382	neg	Pregnanediol	LMST02030202	Lipids and lipid-like molecules	Steroids and steroid derivatives	Pregnane steroids	43.2	23.5	M+FA-H	C21H36O2	240.22	426.226	264.295	362.151	478.79	482.016	507.957	456.026	439.015	309.883	447.89	425.922	357.803	410.854	307.113	417.979	305.676	647.479
12.05_467.3173m/z	467.317	12.0504	neg	Ganoderic acid DM	HMDB0032837	Lipids and lipid-like molecules	Prenol lipids	Triterpenoids	43.2	25.7	M-H	C30H44O4	38.9112	124.698	68.9076	8.4551	218.702	11.7641	64.9356	138.412	116.095	16.1772	93.4628	114.164	46.2515	49.7232	149.691	110.327	61.3736	68.2901
13.48_411.3605m/z	411.361	13.4849	pos	4,4-Dimethylcholesta-8,14,24-trienol	5952	Lipids and lipid-like molecules	Steroids and steroid derivatives	Cholestane steroids	43.2	25.4	M+H	C29H46O	113.004	198.22	83.3212	86.4516	90.042	73.4871	86.0392	115.676	124.197	97.2063	130.857	107.32	74.016	112.259	183.198	92.1029	133.6	98.4152
15.12_502.4221m/z	502.422	15.1246	pos	Cer(d14:2(4E,6E)/16:0)	LMSP02010051	Lipids and lipid-like molecules	Sphingolipids	Ceramides	43.2	23.9	M+Na	C30H57NO3	39.8688	51.7454	25.0352	19.7076	75.6869	106.974	14.8181	9.07622	6.62714	93.8999	42.4578	1.19718	45.1729	78.5794	54.5257	9.28897	67.0598	3.43275
4.50_129.0558m/z	129.056	4.4961	neg	Mevalonic acid	HMDB0000227	Lipids and lipid-like molecules	Fatty Acyls	Fatty acids and conjugates	43.2	23.6	M-H2O-H	C6H12O4	20.8746	13.7921	1.45214	19.6453	28.365	10.2064	17.7445	65.9739	39.2346	112.113	4.57288e-07	83.5065	107.197	90.8414	10.3556	49.8657	24.5591	3.93073
4.95_471.1852m/z	471.185	4.94923	neg	11,13-Dihydrotaraxinic acid glucosyl ester	HMDB0035867	Lipids and lipid-like molecules	Saccharolipids	Unclassified	43.2	23.6	M+FA-H	C21H30O9	4.57288e-07	4.57288e-07	61.7718	0.608659	4.57288e-07	87.1192	4.57288e-07	0.0724815	0.163323	4.57288e-07	0.108353	0.103814	0.0267318	107.449	0.00919459	4.57288e-07	0.220015	4.57288e-07
5.46_217.1078m/z	217.108	5.4552	neg	9-oxo-nonanoic acid	LMFA01060160	Lipids and lipid-like molecules	Fatty Acyls	Fatty acids and conjugates	43.2	28.3	M+FA-H	C9H16O3	6.11671	9.26472	3.95883	5.57971	6.43452	6.08947	7.93905	8.68623	4.29836	9.41198	10.1115	10.458	6.71591	7.37057	8.32688	4.57043	9.20865	10.5989
6.04_197.0824m/z	197.082	6.03732	neg	2,6Z-Nonadien-4-olide	LMFA07040019	Lipids and lipid-like molecules	Fatty Acyls	Fatty esters	43.2	25.3	M+FA-H	C9H12O2	4.57288e-07	4.57288e-07	3.08736	1.48056	10.3083	0.49383	4.57288e-07	49.4239	1.34198	4.57288e-07	5.05824	4.91226	1.2295	1.94413	11.8567	0.867077	4.57288e-07	2.10795
6.57_357.1336m/z	357.134	6.56728	neg	Diosbulbin F	HMDB0036780	Lipids and lipid-like molecules	Prenol lipids	Terpene lactones	43.2	23	M-H2O-H	C20H24O7	42.1266	52.4994	43.0199	76.8154	51.6113	26.6181	49.2776	39.5753	71.401	38.6205	38.7623	49.4315	47.0213	42.0811	81.6924	34.597	53.7463	4.57288e-07
6.92_297.1491m/z	297.149	6.9186	neg	Glepidotin C	LMPK13090037	Lipids and lipid-like molecules	Polyketides	Aromatic polyketides	43.2	23.5	M-H	C19H22O3	34.047	39.991	29.6318	16.4716	26.6162	34.047	30.3168	23.6907	18.7113	30.42	28.8313	39.2028	32.1285	31.3677	16.3103	10.8281	35.4835	16.9028
0.94_216.0877m/z	216.088	0.939517	neg	N-butanoyl-homoserine lactone	LMFA08030027	Lipids and lipid-like molecules	Fatty Acyls	Fatty amides	43.1	44.9	M+FA-H	C8H13NO3	46.3012	45.1098	37.0416	35.586	71.0732	42.5116	24.6258	35.478	31.6688	36.8472	63.9031	50.0103	27.9879	22.0575	59.805	51.3372	35.6322	23.7412
1.45_256.0939m/z	256.094	1.45495	pos	Propionylcarnitine	LMFA07070105	Lipids and lipid-like molecules	Fatty Acyls	Fatty acid esters	43.1	23.8	M+K	C10H19NO4	6.02998	12.3411	2.60688	27.1803	66.9402	4.57288e-07	13.0661	3.90629	4.57288e-07	3.96325	5.90075	2.64752	1.86683	11.0861	5.77268	6.87944	5.5761	1.16844
11.43_277.1795m/z	277.179	11.4286	pos	Sugeonyl acetate	LMPR0103450004	Lipids and lipid-like molecules	Prenol lipids	Isoprenoids	43.1	21.6	M+H	C17H24O3	60.2741	68.642	81.6961	69.7428	67.1669	83.7421	70.7262	64.2932	69.1571	54.8171	74.5621	63.8549	54.192	68.9194	72.3406	70.4167	70.8123	163.208
13.18_354.3361m/z	354.336	13.1824	pos	13Z,16Z-docosadienoic acid	LMFA01030405	Lipids and lipid-like molecules	Fatty Acyls	Fatty acids and conjugates	43.1	25.7	M+NH4	C22H40O2	103.422	46.451	47.3672	36.9308	98.3026	85.7149	56.2146	46.9384	56.5314	92.8633	61.4281	53.3869	79.644	117.73	113.322	137.812	96.9895	183.544
13.48_203.1785m/z	203.178	13.4849	pos	Preisocalamendiol	HMDB0035391	Lipids and lipid-like molecules	Prenol lipids	Sesquiterpenoids	43.1	26.8	M+H-H2O	C15H24O	54.3105	78.6518	36.0889	57.2748	40.9581	39.9824	38.7447	59.736	58.5971	46.4132	72.1362	50.8621	28.7416	49.568	77.222	45.2731	53.0715	45.7659
4.82_270.0943m/z	270.094	4.82255	pos	Malonylcarnitine	LMFA07070080	Lipids and lipid-like molecules	Fatty Acyls	Fatty acid esters	43.1	20.6	M+Na	C10H17NO6	9.31514	7.79097	9.5548	8.08043	9.63014	6.24988	6.83969	9.03078	8.42335	9.53767	7.39548	7.6124	9.46643	8.07282	6.92391	10.7307	10.1482	7.62027
5.43_245.1739m/z	245.174	5.4315	pos	6-methyl-dodecanedioic acid	74905	Lipids and lipid-like molecules	Fatty Acyls	Fatty Acids and Conjugates	43.1	21.7	M+H	C13H24O4	265.065	318.123	321.225	315.232	330.227	195.284	237.643	275.285	315.335	174.591	277.466	270.905	219.254	234.519	303.826	327.652	299.393	165.869
5.71_283.1549m/z	283.155	5.70868	neg	Alpha-dihydroartemisinin	HMDB0060593	Lipids and lipid-like molecules	Prenol lipids	Sesquiterpenoids	43.1	29.9	M-H	C15H24O5	37.3872	41.1674	33.1495	42.7098	27.8859	21.0572	44.6873	32.3833	45.7326	38.2459	39.0873	28.5719	39.7953	39.6018	37.8769	34.0825	32.4787	2.63932
6.21_447.1785m/z	447.179	6.21345	pos	Lupiniol B	LMPK12140291	Lipids and lipid-like molecules	Polyketides	Flavonoids	43.1	24.9	M+Na	C25H28O6	27.5651	22.5558	18.3291	26.8222	19.7386	6.03483	24.3364	9.3626	17.3608	17.1742	20.592	7.95481	9.64168	18.2867	5.03447	14.379	5.6523	1.23271
6.57_231.1376m/z	231.138	6.56775	pos	15-octadecene-9,11,13-triynoic acid	LMFA01030559	Lipids and lipid-like molecules	Fatty Acyls	Fatty acids and conjugates	43.1	21.7	M+H	C15H18O2	15.2053	12.6225	15.3829	15.4046	14.8991	12.3384	18.1849	12.5236	13.6889	12.966	14.8722	13.2379	12.2709	12.7825	11.8308	15.4379	14.6118	7.58892
7.26_275.1996m/z	275.2	7.26307	pos	13-keto-9Z,11E,15Z-octadecatrienoic acid	LMFA02000028	Lipids and lipid-like molecules	Fatty Acyls	Octadecanoids	43.1	23.6	M+H-H2O	C18H28O3	66.4718	71.3007	56.4323	61.9075	57.1375	64.8703	50.3422	51.7861	56.7531	51.1054	57.1525	68.4124	49.0754	51.8279	53.5642	71.5666	62.5284	49.2575
7.77_327.1812m/z	327.181	7.7662	neg	(3S,4S)-3-hydroxytetradecane-1,3,4-tricarboxylic acid	LMFA01170075	Lipids and lipid-like molecules	Fatty Acyls	Fatty Acids and Conjugates	43.1	31.6	M-H2O-H	C17H30O7	27.7417	38.667	26.1266	15.9656	21.1356	15.3099	23.0169	27.057	20.0028	14.4191	25.3564	29.1224	12.877	11.6084	22.1161	30.3498	33.5311	12.2918
9.52_483.3107m/z	483.311	9.52473	neg	mLPA(O-18:0)	LMGP00000065	Lipids and lipid-like molecules	Glycerophospholipids	Other Glycerophospholipids	43.1	22.4	M+FA-H	C22H47O6P	103.268	133.215	109.965	23.3049	65.7442	17.5552	128.688	68.6251	74.9656	41.81	65.4727	51.035	90.1171	38.0019	23.3398	83.162	116.764	35.1823
9.75_498.2974n	497.29	9.74505	neg	Cucurbitacin S	LMST01010116	Lipids and lipid-like molecules	Sterol Lipids	Sterols	43.1	23.7	M-H, M+FA-H	C30H42O6	255.956	44.988	95.5538	4.57288e-07	16.5845	4.57288e-07	1.20465	1.83187	222.774	4.57288e-07	12.5702	4.57288e-07	28.6629	12.712	240.53	17.4094	4.57288e-07	4.57288e-07
10.90_417.3350m/z	417.335	10.9033	pos	7alpha,24-dihydroxycholest-4-en-3-one	57930	Lipids and lipid-like molecules	Steroids and steroid derivatives	Bile acids, alcohols and derivatives	43	31.6	M+H	C27H44O3	7.54682	11.5579	11.8954	11.3677	20.7418	24.1695	19.3202	13.4989	17.1213	9.69177	29.4399	11.583	23.8396	12.3061	22.2478	5.64882	9.30294	10.5714
11.27_437.3405m/z	437.341	11.2654	pos	28:5(10Z,13Z,16Z,19Z,22Z)	LMFA01030846	Lipids and lipid-like molecules	Fatty Acyls	Fatty Acids and Conjugates	43	25.8	M+Na	C28H46O2	264.039	298.257	122.153	126.945	280.316	248.476	321.253	358.425	266.534	247.871	214.876	401.499	379.308	314.567	132.443	152.677	258.537	651.58
5.57_244.1665n	245.174	5.57148	pos	3-methyl-dodecanedioic acid	LMFA01170011	Lipids and lipid-like molecules	Fatty Acyls	Fatty Acids and Conjugates	43	20.7	M+H-H2O, M+H	C13H24O4	255.144	266.473	284.286	250.464	271.22	166.835	155.567	245.686	286.359	169.012	198.843	269.668	155.202	182.919	365.808	349.76	264.334	138.122
5.79_293.1171m/z	293.117	5.78847	pos	Hydroxytanshinone	HMDB0036635	Lipids and lipid-like molecules	Prenol lipids	Diterpenoids	43	20.5	M+H-H2O	C19H18O4	15.1013	13.3816	14.9744	17.1939	12.3386	12.9728	12.1033	12.9369	5.02831	16.6263	9.27893	23.5371	14.4171	11.2378	9.84244	12.2644	23.6853	8.39251
7.64_246.2422m/z	246.242	7.63678	pos	2,6,10-Trimethylundecanoic acid	HMDB0002221	Lipids and lipid-like molecules	Fatty Acyls	Fatty acids and conjugates	43	26.2	M+NH4	C14H28O2	49.758	34.1296	70.858	42.7849	36.5211	56.7911	52.7665	47.6291	38.2043	33.994	49.3033	33.0616	31.6085	39.9289	59.1353	48.7459	41.5214	245.123
8.07_348.2735m/z	348.274	8.07413	pos	12,13,15-trihydroxy-9E-octadecenoic acid	LMFA01050555	Lipids and lipid-like molecules	Fatty Acyls	Fatty Acids and Conjugates	43	23.7	M+NH4	C18H34O5	90.0848	59.7175	56.7827	62.0254	71.0983	74.9065	70.0158	45.7981	70.9544	71.2724	110.871	79.5872	51.3623	79.1159	80.6393	68.1931	74.588	57.1329
8.85_451.3189m/z	451.319	8.84875	pos	4α-carboxy-5α-cholesta-8,24-dien-3β-ol	HMDB0062385	Lipids and lipid-like molecules	Steroids and steroid derivatives	Cholestane steroids	43	19	M+Na	C28H44O3	57.234	54.3023	56.294	26.7417	56.5158	23.2763	52.7842	51.2824	50.0599	28.119	38.1726	53.1883	52.4273	23.4684	23.8529	59.4927	73.6148	45.5592
8.85_486.3330n	487.34	8.84875	pos	Melilotigenin	HMDB0038737	Lipids and lipid-like molecules	Prenol lipids	Triterpenoids	43	23	M+H, M+K, M+Na, M+NH4, M+H-H2O	C30H46O5	800.405	762.084	752.656	427.15	800.343	344.717	751.863	759.81	680.619	370.749	498.208	762.325	729.382	352.828	317.467	840.164	964.587	609.723
9.50_368.2190n	386.253	9.50187	pos	Thromboxane B3	LMFA03030016	Lipids and lipid-like molecules	Fatty Acyls	Eicosanoids	43	19.5	M+NH4, M+Na, M+K, M+H	C20H32O6	425.07	439.517	498.443	423.697	401.822	543.036	445.262	417.023	412.369	439.162	503.31	394.162	376.092	448.596	426.76	396.991	450.875	862.521
10.66_486.3327n	504.367	10.6645	pos	Bassic acid	HMDB0034526	Lipids and lipid-like molecules	Steroids and steroid derivatives	Hydroxysteroids	42.9	45.9	M+NH4, M+Na	C30H46O5	125.214	159.253	121.256	73.0805	226.564	46.864	161.508	138.78	135.865	81.9059	106.461	137.782	115.14	74.3744	132.939	108.492	113.371	34.1878
4.95_343.0814m/z	343.081	4.94923	neg	Kuhlmannin	LMPK12100011	Lipids and lipid-like molecules	Polyketides	Flavonoids	42.9	23.9	M+FA-H	C17H14O5	35.5832	42.737	37.195	31.5454	51.0936	34.2438	26.3475	34.7655	71.697	15.7267	50.5351	27.4383	36.22	28.6919	76.5932	58.9888	29.6682	20.8032
5.59_328.0941n	311.091	5.58698	pos	4-O-Methyl-3',4'-methylenedioxymopanan-4alpha-ol	LMPK12020226	Lipids and lipid-like molecules	Polyketides	Flavonoids	42.9	22	M+H-H2O, M+NH4, M+Na, M+H	C18H16O6	424.756	559.002	484.381	398.174	552.711	450.769	412.176	417.405	541.7	328.78	556.681	295.798	453.506	404.488	720.588	473.942	406.152	234.722
6.33_489.3407m/z	489.341	6.33493	pos	Sphinganine-1-phosphocholine	LMSP01060002	Lipids and lipid-like molecules	Sphingolipids	Phosphosphingolipids	42.9	21.7	M+Na	C23H51N2O5P	2.23912	0.633554	0.659256	11.6196	4.57288e-07	164.274	0.209804	3.40776	4.38376	0.704203	1.4094	0.381864	5.83356	2.2655	0.16079	0.593126	3.22403	4.57288e-07
6.99_595.2131m/z	595.213	6.98805	pos	5alpha-Ethoxy-6beta-hydroxy-5,6-dihydrophysalin B	HMDB0029626	Lipids and lipid-like molecules	Steroids and steroid derivatives	Physalins and derivatives	42.9	30.4	M+Na	C30H36O11	6.62472	6.25509	4.91841	7.27621	4.80576	4.35789	5.60638	3.46012	6.03712	4.85245	6.7051	5.32319	5.21548	5.2236	3.89019	8.25894	8.64238	0.529453
10.02_310.1769n	311.185	10.0221	pos	methyl 8-[2-(2-formyl-vinyl)-3-hydroxy-5-oxo-cyclopentyl]-octanoate	LMFA01050151	Lipids and lipid-like molecules	Fatty Acyls	Fatty Acids and Conjugates	42.8	21.5	M+H-H2O, M+H	C17H26O5	15.0029	10.8517	26.4764	14.8782	25.2741	25.4213	8.54709	21.7454	20.4215	13.364	19.3172	29.0836	19.0722	12.1752	20.671	11.9131	18.4195	84.4575
10.92_470.3377n	471.345	10.9181	pos	Colubrinic acid	HMDB0036847	Lipids and lipid-like molecules	Prenol lipids	Triterpenoids	42.8	24.6	M+H, M+NH4	C30H46O4	145.054	195.339	132.099	125.071	148.364	120.794	338.306	114.17	132.229	126.674	104.705	175.925	110.665	149.119	65.5577	162.014	157.569	168.433
11.05_291.2297m/z	291.23	11.0518	pos	9E-heptadecenoic acid	LMFA01030289	Lipids and lipid-like molecules	Fatty Acyls	Fatty acids and conjugates	42.8	21.2	M+Na	C17H32O2	2.34847	0.921391	3.98204	4.16595	2.55543	3.43022	2.96516	6.03663	1.09225	7.80626	1.72089	1.12647	1.77014	10.2963	6.30396	2.7399	3.83789	0.465413
11.22_516.4030m/z	516.403	11.2209	pos	Tsugaric acid A	HMDB0032022	Lipids and lipid-like molecules	Prenol lipids	Triterpenoids	42.8	20	M+NH4	C32H50O4	213.989	271.015	159.579	135.548	217.418	117.669	157.787	196.514	227.777	61.8955	177.733	253.599	88.5342	114.404	143.117	188.086	125.298	187.275
11.52_510.3540m/z	510.354	11.5181	pos	LysoPC(17:0)	HMDB0012108	Lipids and lipid-like molecules	Glycerophospholipids	Glycerophosphocholines	42.8	39.5	M+H	C25H52NO7P	36.5458	41.8978	52.6324	11.2303	30.0839	47.6405	38.6126	21.2896	28.56	32.174	35.405	36.0155	25.5504	51.0498	37.1152	40.9687	14.2405	73.3782
4.79_164.0468n	327.087	4.78542	neg	9-hydroxy-7E-Nonene-3,5-diynoic acid	LMFA01030721	Lipids and lipid-like molecules	Fatty Acyls	Fatty Acids and Conjugates	42.8	21.1	M+FA-H, 2M-H	C9H8O3	17.2046	19.1552	19.6311	15.2766	32.4571	19.214	11.8299	17.0192	25.9097	8.62312	17.1811	14.3918	20.6179	14.1934	31.5726	16.5895	21.5113	4.3766
5.66_316.0940n	334.128	5.66482	pos	Pendulone	LMPK12080052	Lipids and lipid-like molecules	Polyketides	Flavonoids	42.8	22.5	M+NH4, M+Na, M+H-H2O	C17H16O6	359.151	289.442	250.473	260.652	370.893	250.12	231.081	265.539	410.14	154.961	347.176	177.746	277.257	234.815	533.227	344.367	216.923	149.995
5.67_313.1643m/z	313.164	5.67068	neg	Neomenthol-glucuronide	HMDB0060012	Lipids and lipid-like molecules	Prenol lipids	Terpene glycosides	42.8	36.3	M-H2O-H	C16H28O7	3.09165	1.37034	2.01655	3.81191	1.27533	1.24287	4.29781	1.02599	4.4636	3.52596	2.64352	5.34337	2.65516	2.37793	2.92063	2.91673	4.18403	4.57288e-07
9.39_309.2058m/z	309.206	9.38522	pos	16-epi-16-J1-PhytoP	LMFA02030068	Lipids and lipid-like molecules	Fatty Acyls	Octadecanoids	42.8	18.2	M+H	C18H28O4	73.8689	70.3835	79.1707	65.4192	78.378	77.2068	66.9311	77.2714	66.9744	56.0677	77.3765	64.5127	71.3163	59.8098	73.5011	73.4344	62.8734	86.5568
9.74_239.1262m/z	239.126	9.73618	pos	Butyl butyryllactate	LMFA07010792	Lipids and lipid-like molecules	Fatty Acyls	Fatty acid esters	42.8	30.5	M+Na	C11H20O4	4.91732	6.5436	6.82031	3.77485	3.59881	4.82738	5.24202	4.99139	5.56317	4.24363	3.71608	4.80659	2.63096	6.01109	5.15099	2.6206	3.58627	5.42037
9.75_484.3177n	485.325	9.75085	pos	Ganolucidic acid E	HMDB0037607	Lipids and lipid-like molecules	Prenol lipids	Triterpenoids	42.8	21.6	M+H, M+K, M+Na, M+NH4, M+H-H2O	C30H44O5	915.931	1110.22	1005.56	349.144	885.369	299.222	1001.02	759.49	848.529	331.822	489.214	644.475	923.264	292.376	359.663	834.373	937.701	629.359
5.03_377.1249m/z	377.125	5.0254	neg	3,4-DHPEA-EA	HMDB0029304	Lipids and lipid-like molecules	Prenol lipids	Monoterpenoids	42.7	34.4	M-H	C19H22O8	3.23656	3.44819	4.2343	8.56381	3.81694	6.50815	7.57768	10.2306	2.16565	3.22603	3.64964	7.54231	6.32605	5.67381	3.31487	4.58471	9.20707	4.57288e-07
6.41_495.2479m/z	495.248	6.41043	pos	TMC-1A	LMFA08020204	Lipids and lipid-like molecules	Fatty Acyls	Fatty amides	42.7	24.2	M+H-H2O	C28H36N2O7	16.7911	28.3197	29.5353	16.4616	14.9489	33.0308	31.0408	26.5713	17.2349	23.1652	19.8104	15.7097	13.0441	19.8912	4.49916	28.6413	20.9911	9.59388
6.47_267.1602m/z	267.16	6.46628	neg	(10betaH,11xi)-11-Hydroxy-13-nor-6-eremophilen-8-one	HMDB0037605	Lipids and lipid-like molecules	Prenol lipids	Sesquiterpenoids	42.7	22.4	M+FA-H	C14H22O2	178.164	155.751	134.377	170.553	136.338	103.069	175.316	92.9377	157.872	120.298	143.773	138.105	117.956	126.927	143.237	163.245	191.718	56.24
7.18_407.1481m/z	407.148	7.18157	neg	Odyssic acid	LMFA01031114	Lipids and lipid-like molecules	Fatty Acyls	Fatty Acids and Conjugates	42.7	32	2M-H	C12H12O3	8.44566	7.59969	6.19133	7.0378	8.0465	4.31519	3.08445	4.49186	2.72911	3.60934	6.08106	6.76064	4.71632	4.26494	3.53871	4.39695	5.51673	4.57288e-07
8.11_257.0818m/z	257.082	8.1135	neg	2E,4E,6E,12E-Tetradecatetraene-8,10-diynoic acid	LMFA01031086	Lipids and lipid-like molecules	Fatty Acyls	Fatty Acids and Conjugates	42.7	24	M+FA-H	C14H12O2	64.4717	44.4973	35.6365	68.6492	28.5571	54.7265	65.1969	43.9749	93.7957	102.521	83.6875	44.1001	96.5311	75.05	71.9785	30.1512	59.4639	62.2759
8.85_531.3312m/z	531.331	8.85378	neg	(3beta,15alpha,22S,24E)-3,15,22-Trihydroxylanosta-7,9(11),24-trien-26-oic acid	HMDB0035295	Lipids and lipid-like molecules	Prenol lipids	Triterpenoids	42.7	40.1	M+FA-H	C30H46O5	35.5711	25.5273	35.5767	6.99498	22.9421	2.85158	34.9095	25.8443	24.8383	6.1201	13.9483	25.9513	31.8297	3.40807	0.986375	29.3764	51.5564	8.29853
9.09_377.3151m/z	377.315	9.0874	pos	Type IV cyanolipid 18:2 ester	LMFA07030007	Lipids and lipid-like molecules	Fatty Acyls	Fatty esters	42.7	22.5	M+NH4	C23H37NO2	11.2405	15.5495	87.402	30.7091	11.911	16.4773	19.5924	45.2692	16.2231	92.7432	31.4375	8.95238	15.8285	17.9112	125.397	35.5645	14.8866	44.1238
10.56_332.3144m/z	332.314	10.5551	pos	19-hydroxy-nonadecanoic acid	LMFA01050072	Lipids and lipid-like molecules	Fatty Acyls	Fatty Acids and Conjugates	42.6	22.8	M+NH4	C19H38O3	67.2248	25.8552	30.0812	4.91974	36.7877	35.1357	43.7889	27.1314	33.6875	26.234	19.6105	14.8119	15.573	47.1832	40.2256	28.9011	14.613	70.2059
11.01_309.2062m/z	309.206	11.0073	pos	2,3-Dinor-8-iso-PGF2alpha	LMFA03110010	Lipids and lipid-like molecules	Fatty Acyls	Eicosanoids	42.6	21.3	M+H-H2O	C18H30O5	34.232	28.2429	35.8742	35.3227	37.085	41.6664	39.3284	36.3887	32.1935	35.4616	35.1702	42.0559	41.9892	40.205	32.3572	31.1718	34.6016	58.6007
11.21_469.3324m/z	469.332	11.2134	neg	18α-GLYCYRRHETINIC ACID	43824	Lipids and lipid-like molecules	Prenol lipids	Triterpenoids	42.6	24.8	M-H	C30H46O4	113.252	143.325	104.377	116.446	152.751	146.144	126.515	135.86	100.388	61.8996	150.257	226.39	83.9575	95.5804	115.338	133.56	118.233	133.025
13.94_455.3494m/z	455.349	13.9426	pos	Cathasterone	LMST01030132	Lipids and lipid-like molecules	Sterol Lipids	Sterols	42.6	19.7	M+Na	C28H48O3	157.601	285.524	107.906	71.1024	105.585	73.2885	110.99	122.713	206.901	73.9964	233.105	86.3996	58.0558	140.408	169.242	147.982	108.447	52.7709
4.43_231.0871m/z	231.087	4.43277	neg	4-hydroxy-3-methylbut-2-enoic acid	HMDB0128916	Lipids and lipid-like molecules	Fatty Acyls	Fatty acids and conjugates	42.6	15.8	2M-H	C5H8O3	1.74938	4.57288e-07	9.71026	7.55934	7.64058	5.90465	4.57288e-07	96.2598	9.15322	5.40106	4.57288e-07	17.195	10.5544	11.2251	19.4668	9.89874	10.7292	11.5746
5.32_281.1391m/z	281.139	5.31603	neg	Pisumic acid	HMDB0039241	Lipids and lipid-like molecules	Prenol lipids	Sesquiterpenoids	42.6	22.5	M-H	C15H22O5	132.94	80.5496	94.9669	138.634	121.961	77.0001	106.865	65.6693	132.944	87.2826	98.8122	72.4956	121.653	105.248	120.128	176.405	162.912	4.98241
9.39_290.2686m/z	290.269	9.38522	pos	16-Hydroxy hexadecanoic acid	HMDB0006294	Lipids and lipid-like molecules	Fatty Acyls	Fatty acids and conjugates	47.8	41.3	M+NH4	C16H32O3	535.205	639.67	627.867	565.934	665.71	796.963	624.14	819.667	839.03	652.679	657.805	775.814	688.144	951.235	742.282	718.069	823.622	1234.17
6.96_327.2170m/z	327.217	6.95658	neg	12-hydroxy-8E,10E-heptadecadienoic acid	LMFA01050194	Lipids and lipid-like molecules	Fatty Acyls	Fatty Acids and Conjugates	42.6	26.2	M+FA-H	C17H30O3	111.015	89.5543	101.138	96.9242	89.0469	81.4125	90.2295	75.8487	85.3005	84.5463	74.6926	91.7582	77.9509	73.219	85.9575	105.862	108.114	36.831
7.45_287.1855m/z	287.186	7.45305	neg	14-hydroxy-5Z-tetradecenoic acid	LMFA01050181	Lipids and lipid-like molecules	Fatty Acyls	Fatty Acids and Conjugates	42.6	30.5	M+FA-H	C14H26O3	21.2424	11.0366	15.4309	17.4079	21.4647	15.7427	15.8483	9.91565	28.0871	13.7035	19.2867	19.232	9.88916	10.9537	28.7022	20.3117	18.1458	4.57288e-07
7.91_266.1510n	249.148	7.90665	pos	Alkhanol	HMDB0036152	Lipids and lipid-like molecules	Prenol lipids	Terpene lactones	42.6	19.7	M+H-H2O, M+H, M+NH4	C15H22O4	69.3615	55.0263	58.9668	62.0519	56.3708	43.9662	61.1761	40.0328	55.6623	45.4436	54.4956	55.1669	49.5122	48.679	49.1901	74.1733	66.3287	29.4601
9.59_258.1826n	241.179	9.59003	pos	Tetradecanedioic acid	5833	Lipids and lipid-like molecules	Fatty Acyls	Fatty acids and conjugates	42.6	17.9	M+H-H2O, M+K, M+H, M+Na, M+NH4	C14H26O4	670.61	966.229	1206.58	697.759	1197.69	940.555	1231.7	1076.16	827.397	763.195	1130.21	970.927	835.541	742.199	189.505	926.303	805.935	965.637
11.81_341.2703m/z	341.27	11.8079	neg	10Z-Nonadecenoic acid	HMDB0013622	Lipids and lipid-like molecules	Fatty Acyls	Fatty acids and conjugates	42.5	22.7	M+FA-H	C19H36O2	12.3531	32.5635	43.3252	19.5945	69.4143	37.1212	26.9595	24.7612	23.1943	8.30137	43.0536	85.2715	15.2134	17.7442	22.8373	58.4599	16.4977	25.6039
12.25_644.4922m/z	644.492	12.2533	pos	adenosylhopane	LMPR04000012	Lipids and lipid-like molecules	Prenol lipids	Hopanoids	42.5	27.5	M+H-H2O	C40H63N5O3	417.819	441.905	516.215	462.028	429.414	522.227	459.795	470.508	443.849	437.113	504.562	417.651	452.532	468.94	471.348	468.67	453.015	915.549
12.84_562.3145m/z	562.314	12.841	pos	OS-PE	LMGP20020035	Lipids and lipid-like molecules	Glycerophospholipids	Oxidized glycerophospholipids	42.5	21.3	M+H-H2O	C27H50NO10P	2.44593	5.42593	5.83788	3.70602	3.6995	25.8751	8.54391	3.73834	10.0348	13.4456	3.56658	8.09865	3.96514	10.3557	6.75742	5.04136	1.85521	10.2548
13.92_481.3329m/z	481.333	13.9169	neg	Ganoderal A	HMDB0035983	Lipids and lipid-like molecules	Prenol lipids	Triterpenoids	42.5	23.8	M+FA-H	C30H44O2	24.615	47.7885	38.6303	29.2443	127.209	52.4765	64.6296	23.7005	57.063	93.1267	57.8884	71.5255	38.4115	46.7635	174.513	30.9918	41.6132	101.987
5.11_649.2500m/z	649.25	5.11338	neg	11-[(2R)-3-[2-amino-3-methyl-4-(2-methyl-1,3-thiazol-4-yl)but-3-en-1-yl]-2-methyloxiran-2-yl]-3-hydroxy-4,4,6,8-tetramethyl-5-oxo-7-(sulfooxy)undecanoic acid	HMDB0127547	Lipids and lipid-like molecules	Prenol lipids	Diterpenoids	42.5	40	M+FA-H	C27H44N2O9S2	5.88184	9.29561	3.00743	5.61664	9.21709	1.67971	4.67523	5.55732	5.2681	8.37012	7.38939	10.2372	8.41124	4.73651	2.31947	6.18435	9.51125	4.57288e-07
5.37_233.1526m/z	233.153	5.36883	pos	(3beta,6beta)-Furanoeremophilane-3,6-diol	HMDB0035117	Lipids and lipid-like molecules	Prenol lipids	Sesquiterpenoids	42.5	28.4	M+H-H2O	C15H22O3	26.2986	20.3955	23.7146	25.7813	22.6582	15.4506	24.4979	16.3994	23.6707	21.2916	18.4984	22.6469	18.7359	17.677	17.6847	29.699	26.8947	12.4197
5.59_282.0886n	265.085	5.58698	pos	Saltillin	48539	Lipids and lipid-like molecules	Polyketides	Flavonoids	42.5	19.6	M+H-H2O, M+H	C17H14O4	22.4156	31.0102	26.5814	18.1095	28.4975	24.9338	25.4554	24.607	26.2507	20.1811	27.4923	13.2603	20.3467	21.4889	34.1302	20.3508	23.8489	12.2332
6.02_314.2315m/z	314.232	6.01562	pos	(1(10)E,4a,5E)-1(10),5-Germacradiene-12-acetoxy-4,11-diol	HMDB0038798	Lipids and lipid-like molecules	Prenol lipids	Sesquiterpenoids	42.5	24.4	M+NH4	C17H28O4	2.22263	14.5618	54.7646	45.5295	59.3514	44.7287	56.6546	12.324	141.637	10.5974	63.6668	16.3574	44.8565	100.468	79.988	46.473	37.4361	17.1577
6.20_481.1855m/z	481.186	6.20115	neg	3'-Methoxylupinifolin	LMPK12140447	Lipids and lipid-like molecules	Polyketides	Flavonoids	42.5	19.6	M+FA-H	C26H28O6	206.175	201.385	156.283	220.694	170.358	107.513	193.52	129.395	153.701	149.067	171.92	108.148	106.854	148.36	85.5422	148.039	88.0047	44.9251
7.80_285.1480m/z	285.148	7.80383	pos	6-Ketoestriol	LMST02010053	Lipids and lipid-like molecules	Steroids and steroid derivatives	Estrane steroids	42.5	23.4	M+H-H2O	C18H22O4	4.57288e-07	4.57288e-07	5.01921	2.86022	16.7996	4.57288e-07	4.57288e-07	26.984	6.38674	4.57288e-07	6.73295	2.27762	0.716986	4.59106	14.2738	4.91658	3.92743	4.57288e-07
12.04_468.3224n	469.33	12.0443	pos	Isomasticadienonalic acid	HMDB0035434	Lipids and lipid-like molecules	Prenol lipids	Triterpenoids	42.4	21.2	M+H, M+Na, M+H-H2O	C30H44O4	100.371	213.161	124.274	67.8043	339.91	48.6969	133.907	220.791	183.851	51.107	168.066	238.369	104.647	102.277	181.155	170.472	109.833	149.745
12.04_486.3687m/z	486.369	12.0443	pos	N-oleoyl tryptophan	LMFA08020096	Lipids and lipid-like molecules	Fatty Acyls	Fatty amides	42.4	18.3	M+NH4	C29H44N2O3	93.6791	121.048	107.057	88.8462	146.986	88.7815	106.958	122.758	121.229	77.4483	121.629	128.989	99.6395	92.3397	113.696	119.039	97.8602	206.785
12.75_365.2673m/z	365.267	12.75	pos	Misoprostol	HMDB0015064	Lipids and lipid-like molecules	Fatty Acyls	Eicosanoids	42.4	26.5	M+H-H2O	C22H38O5	13.7116	16.4527	21.0229	22.7982	19.665	23.9785	14.4666	21.8996	20.2781	16.9918	19.0314	21.2087	16.4418	17.7255	21.1399	24.361	14.2848	24.4055
13.04_255.2315m/z	255.232	13.0404	pos	12-Hydroxyhexadecanoic acid	HMDB0112190	Lipids and lipid-like molecules	Fatty Acyls	Fatty acids and conjugates	42.4	26.4	M+H-H2O	C16H32O3	17.5245	14.6761	14.3175	14.2267	15.1572	16.0967	19.5418	19.2456	16.2528	14.7779	32.8422	16.906	15.8741	16.2723	11.971	14.8441	28.1986	34.2479
5.99_201.1132m/z	201.113	5.98682	neg	4-Hydroxynonenal	HMDB0004362	Lipids and lipid-like molecules	Fatty Acyls	Fatty alcohols	42.4	21.7	M+FA-H	C9H16O2	4.57288e-07	4.57288e-07	6.12179	3.74407	21.5497	4.57288e-07	4.57288e-07	43.9244	6.49999	2.28398	8.31337	11.4212	4.24695	14.1573	13.3346	5.15879	4.97452	4.57288e-07
6.00_767.3465m/z	767.347	6.0003	pos	Glucoscilliroside	LMST01130009	Lipids and lipid-like molecules	Sterol Lipids	Sterols	42.4	22.5	M+H	C38H54O16	32.3908	10.1021	30.1812	25.2391	38.8105	13.7252	28.4865	21.9852	32.6664	24.2552	38.4333	18.0855	31.2533	15.0259	48.1704	34.1045	28.5022	0.627701
6.25_259.1559m/z	259.156	6.25147	neg	10-hydroxy-11-dodecenoic acid	LMFA01050169	Lipids and lipid-like molecules	Fatty Acyls	Fatty Acids and Conjugates	42.4	27.8	M+FA-H	C12H22O3	43.6307	34.7891	36.0282	39.5101	33.7942	27.2792	24.0342	26.5466	54.783	41.4657	28.1276	33.0257	26.1224	42.5356	47.2824	32.3431	28.3477	5.97642
6.69_239.1046m/z	239.105	6.68842	pos	Anacyclic acid	LMFA01031031	Lipids and lipid-like molecules	Fatty Acyls	Fatty Acids and Conjugates	42.4	20	M+Na	C14H16O2	43.018	45.3479	110.007	43.9865	59.7993	33.2712	61.8101	28.0409	48.5101	68.4133	41.2414	37.0889	73.6276	41.3131	44.9127	47.9211	95.8077	53.5003
7.18_265.1447m/z	265.145	7.18157	neg	(2-pentyl-3-phenyloxiran-2-yl)methanol	HMDB0126519	Lipids and lipid-like molecules	Fatty Acyls	Fatty alcohols	42.4	14.4	M+FA-H	C14H20O2	185.183	211.384	207.125	196.656	199.948	127.827	206.611	139.833	217.527	156.871	175.189	200.122	144.653	191.842	171.124	239.035	227.294	90.3278
8.31_474.1895m/z	474.19	8.30912	pos	Piscerythramine	LMPK12050157	Lipids and lipid-like molecules	Polyketides	Flavonoids	42.4	16.8	M+Na	C26H29NO6	47.8116	46.6729	38.9591	43.2651	42.6807	24.1779	47.6073	24.5616	42.2505	34.0381	45.6589	25.1669	24.9936	31.9135	35.7978	37.2538	12.5555	4.75964
8.50_500.3121n	501.319	8.50112	pos	Physalolactone B	LMST01160013	Lipids and lipid-like molecules	Steroids and steroid derivatives	Steroid lactones	42.4	21.2	M+H-H2O, M+H	C30H44O6	197.665	43.4184	83.582	12.0169	29.1386	8.18754	16.5193	21.7234	85.2913	8.42866	27.7198	14.5981	38.3415	31.6338	133.785	36.2571	17.2285	0.715274
10.89_293.1739m/z	293.174	10.8884	pos	(3beta,6beta)-Furanoeremophilane-3,6-diol 6-acetate	HMDB0034930	Lipids and lipid-like molecules	Prenol lipids	Sesquiterpenoids	42.3	24.6	M+H	C17H24O4	29.115	30.5316	35.2887	30.7816	28.5886	35.8909	29.9398	31.7178	29.3245	26.7054	31.4951	28.9334	27.2672	39.3353	38.4697	30.7991	34.7971	67.4919
11.24_309.2056m/z	309.206	11.2357	pos	9-B1-PhytoP	LMFA02030025	Lipids and lipid-like molecules	Fatty Acyls	Octadecanoids	42.3	20.9	M+H	C18H28O4	25.8968	32.9987	39.4587	30.0344	29.8375	41.9891	32.858	31.2853	37.6102	27.7847	28.2663	34.7447	33.0317	39.2667	37.9737	29.6374	31.4666	62.2924
4.74_313.1289m/z	313.129	4.73508	neg	3-carboxy-4-methyl-5-pentyl-2-furanpropanoic acid	HMDB0061643	Lipids and lipid-like molecules	Fatty Acyls	Fatty acids and conjugates	42.3	22.4	M+FA-H	C14H20O5	2.31025	6.23634	0.635181	4.57288e-07	1.06789	4.57288e-07	4.57288e-07	4.57288e-07	17.6371	1.38741	4.28713	1.91727	1.20868	0.560791	0.706171	4.10744	1.86178	4.57288e-07
5.52_283.1552m/z	283.155	5.51852	neg	Sundiversifolide	LMPR0103390002	Lipids and lipid-like molecules	Prenol lipids	Isoprenoids	42.3	24.4	M+FA-H	C14H22O3	35.6291	36.4257	30.7922	39.598	28.0444	22.1823	35.485	32.1313	36.183	31.8616	33.0431	28.3048	33.1926	33.0834	35.2547	32.1685	36.5164	15.0355
5.63_237.0912m/z	237.091	5.63268	neg	Obtusaquinol	LMPK12100067	Lipids and lipid-like molecules	Polyketides	Flavonoids	42.3	32.3	M-H2O-H	C16H16O3	4.11535	4.35442	2.01447	1.94578	2.48066	2.40209	2.84015	4.30286	2.95177	0.993728	4.15674	0.542073	3.0414	2.92929	5.73895	0.969981	3.0527	4.57288e-07
6.17_339.1358m/z	339.136	6.16795	pos	2-Methoxyestrone	HMDB0000010	Lipids and lipid-like molecules	Steroids and steroid derivatives	Estrane steroids	42.3	18.9	M+K	C19H24O3	12.6382	15.883	6.1672	13.8122	9.45802	23.5212	11.4967	15.861	15.7034	41.6082	10.7327	39.5332	32.0315	11.2745	15.4014	10.4838	14.1491	8.93443
6.94_315.1220m/z	315.122	6.94288	pos	Syzygiol	LMPK12120417	Lipids and lipid-like molecules	Polyketides	Flavonoids	42.3	34	M+H	C18H18O5	4.94008	6.40322	3.6282	3.47896	6.78936	8.95596	5.90583	3.46222	4.51797	5.21744	7.61789	3.71867	4.32371	3.4757	6.79524	4.31373	3.6156	1.4792
7.07_535.2536m/z	535.254	7.07375	neg	3,4-dimethyl-5-carboxyethyl-2-furanpentanoic acid	LMFA01150055	Lipids and lipid-like molecules	Fatty Acyls	Fatty Acids and Conjugates	42.3	20.2	2M-H	C14H20O5	203.13	278.089	293.638	206.446	213.225	199.661	234.35	221.809	263.483	227.166	217.947	223.801	175.649	181.352	185	261.879	296.942	110.336
7.29_299.1858m/z	299.186	7.28545	neg	Lubiminol	HMDB0029604	Lipids and lipid-like molecules	Prenol lipids	Sesquiterpenoids	42.3	19.5	M+FA-H	C15H26O3	7.33933	4.41178	3.64842	18.0558	6.97663	3.09149	5.76539	1.98102	4.98582	7.39353	6.93506	6.85767	3.59906	6.03918	6.75111	5.79035	13.6275	4.57288e-07
7.31_346.2572m/z	346.257	7.3072	pos	16-F1t-PhytoP	LMFA02030019	Lipids and lipid-like molecules	Fatty Acyls	Octadecanoids	42.3	20.6	M+NH4	C18H32O5	22.0245	23.8883	17.8928	21.9081	24.765	23.0225	21.1747	16.1868	24.7873	18.9117	25.3917	20.9895	13.4005	21.4078	23.9586	30.0442	25.3368	12.6337
7.37_227.1286m/z	227.129	7.37372	neg	trans-Hex-2-enoic acid	HMDB0010719	Lipids and lipid-like molecules	Fatty Acyls	Fatty acids and conjugates	42.3	13.8	2M-H	C6H10O2	40.8922	31.3418	42.2439	27.7808	33.621	46.7787	48.5371	45.418	26.9127	22.0409	27.6751	58.0959	22.3661	22.0701	36.2183	38.0856	24.3415	46.7849
9.19_277.2148m/z	277.215	9.1889	pos	13Z-hexadecenoic acid	LMFA01030264	Lipids and lipid-like molecules	Fatty Acyls	Fatty Acids and Conjugates	42.3	26.7	M+Na	C16H30O2	20.4916	14.218	19.9328	13.804	14.463	17.4632	12.6979	16.919	13.1673	17.3773	18.2777	17.3554	12.5108	12.9588	21.0054	25.1236	15.3174	8.4788
9.84_318.2787m/z	318.279	9.83885	pos	Allylestrenol	HMDB0015500	Lipids and lipid-like molecules	Steroids and steroid derivatives	Estrane steroids	42.3	27.9	M+NH4	C21H32O	11.4453	11.3583	15.5848	12.8334	9.98429	15.7202	14.387	10.5305	14.8074	9.67658	13.4779	11.5761	10.6729	13.725	14.0597	12.3902	10.7186	28.1385
10.34_472.3534n	455.35	10.3428	pos	16-Oxolycoclavanol	LMPR0106230003	Lipids and lipid-like molecules	Prenol lipids	Isoprenoids	42.2	23.2	M+H-H2O, M+H	C30H48O4	144.45	133.364	109.633	113.423	103.181	160.384	198.154	101.564	104.055	108.57	99.3497	155.532	85.4442	145.305	58.7577	114.116	119.584	157.469
11.40_340.2833m/z	340.283	11.3989	pos	Austroinulin	HMDB0036802	Lipids and lipid-like molecules	Prenol lipids	Diterpenoids	42.2	21.4	M+NH4	C20H34O3	71.8031	34.4619	9.43078	19.8972	21.4516	22.3091	38.6565	41.4011	65.2943	78.4982	39.7566	49.1926	66.6367	63.9783	17.5183	17.0972	32.9115	43.6762
[truncated: 3,598 more rows]

## Sheet: Supplementary Table 6
Supplementary Table 6. 59 differential metabolites obtained among groups (CON, LCS, and HCS)
Metabolites	Super Class	Class	p-value	VIP	CON-1	CON-2	CON-3	CON-4	CON-5	CON-6	LCS-1	LCS-2	LCS-3	LCS-4	LCS-5	LCS-6	HCS-1	HCS-2	HCS-3	HCS-4	HCS-5	HCS-6
[truncated: 59 more rows]
